# Supplementary material for: Immune Cells and Intracerebral Hemorrhage: A Causal Investigation Through Mendelian Randomization
Source: Brain Behav. 2025 Jan 10;15(1):e70263. doi: 10.1002/brb3.70263 (PMC11726649; doi:10.1002/brb3.70263)
Supplement: Supplementary file 3 — Supporting Information [file BRB3-15-e70263-s003.xlsx]

## Sheet: Table 1
Supplementary Table 1 Instrumental variables(selected SNPs) used in MR analysis of the association between immune cells and ICH.
id.exposure	panel	immune cells	outcome	SNP	effect_allele.exposure	other_allele.exposure	effect_allele.outcome	other_allele.outcome	beta.exposure	beta.outcome	eaf.exposure	eaf.outcome	pval.outcome	se.outcome	chr.exposure	se.exposure	pos.exposure	pval.exposure	action	mr_keep	R2	F
ebi-a-GCST90001392	B cell	IgD+ CD38br AC	Intracerebral haemmorrhage	rs10265656	G	A	G	A	-0.2229	-0.00955797	0.9375	0.95033	0.854251	0.0520312	7	0.04923	187171	6.15106e-06	2	TRUE	0.00592923	20.4884
ebi-a-GCST90001392	B cell	IgD+ CD38br AC	Intracerebral haemmorrhage	rs10821937	T	C	T	C	-0.1118	0.0243287	0.6458	0.751816	0.35228	0.0261549	10	0.02511	63723909	8.81089e-06	2	TRUE	0.00573473	19.8124
ebi-a-GCST90001392	B cell	IgD+ CD38br AC	Intracerebral haemmorrhage	rs11068290	T	C	T	C	0.3555	-0.0175675	0.0231	0.0314249	0.785945	0.0646862	12	0.07815	110228055	5.55098e-06	2	TRUE	0.0059846	20.6809
ebi-a-GCST90001392	B cell	IgD+ CD38br AC	Intracerebral haemmorrhage	rs11159480	T	G	T	G	-0.1526	-0.0363285	0.8166	0.887196	0.309885	0.0357752	14	0.0323	81466662	2.399e-06	2	TRUE	0.00645228	22.3075
ebi-a-GCST90001392	B cell	IgD+ CD38br AC	Intracerebral haemmorrhage	rs113965271	C	G	C	G	-0.3262	0.0475075	0.0286	0.0331517	0.459631	0.0642467	2	0.07211	128428350	6.28507e-06	2	TRUE	0.0059186	20.4515
ebi-a-GCST90001392	B cell	IgD+ CD38br AC	Intracerebral haemmorrhage	rs116104104	T	C	T	C	5.387	0.149198	0.0004	0.0213462	0.0607281	0.0795526	1	1.184	214476260	5.50503e-06	2	TRUE	0.00598692	20.6889
ebi-a-GCST90001392	B cell	IgD+ CD38br AC	Intracerebral haemmorrhage	rs116285595	T	C	T	C	0.6503	-0.106775	0.0068	0.0030309	0.614989	0.212291	1	0.1415	200858159	4.44396e-06	2	TRUE	0.00610765	21.1087
ebi-a-GCST90001392	B cell	IgD+ CD38br AC	Intracerebral haemmorrhage	rs117772462	A	T	A	T	-0.4238	-0.0567905	0.0159	0.00636811	0.694368	0.14453	7	0.09514	48791017	8.67401e-06	2	TRUE	0.00574005	19.8309
ebi-a-GCST90001392	B cell	IgD+ CD38br AC	Intracerebral haemmorrhage	rs118090735	G	T	G	T	1.518	-0.109216	0.0011	0.0124289	0.295894	0.104485	12	0.3399	78790468	8.22602e-06	2	TRUE	0.00576964	19.9337
ebi-a-GCST90001392	B cell	IgD+ CD38br AC	Intracerebral haemmorrhage	rs12036556	T	C	T	C	0.3487	0.0474555	0.0265	0.0214586	0.545455	0.0784928	1	0.07421	99149370	2.714e-06	2	TRUE	0.00638291	22.0661
ebi-a-GCST90001392	B cell	IgD+ CD38br AC	Intracerebral haemmorrhage	rs1294253	C	T	C	T	-0.1382	0.0114166	0.7254	0.812187	0.692577	0.0288765	1	0.02658	233503875	2.1e-07	2	TRUE	0.00780412	27.018
ebi-a-GCST90001392	B cell	IgD+ CD38br AC	Intracerebral haemmorrhage	rs140380950	C	T	C	T	-0.3568	0.170206	0.0368	0.0023573	0.480623	0.241324	2	0.06296	105587803	1.567e-08	2	TRUE	0.00925766	32.0972
ebi-a-GCST90001392	B cell	IgD+ CD38br AC	Intracerebral haemmorrhage	rs143397127	C	T	C	T	-0.4626	0.0617865	0.0157	0.00139669	0.841036	0.308057	7	0.09576	12847391	1.41599e-06	2	TRUE	0.00674411	23.3233
ebi-a-GCST90001392	B cell	IgD+ CD38br AC	Intracerebral haemmorrhage	rs16868356	C	T	C	T	0.4146	-0.067634	0.0198	0.00654948	0.635027	0.142488	8	0.08532	102770464	1.226e-06	2	TRUE	0.00682345	23.5996
ebi-a-GCST90001392	B cell	IgD+ CD38br AC	Intracerebral haemmorrhage	rs1919856	G	A	G	A	0.1675	0.00771305	0.108	0.0523865	0.880011	0.051095	1	0.03766	247700906	8.94499e-06	2	TRUE	0.00572265	19.7704
ebi-a-GCST90001392	B cell	IgD+ CD38br AC	Intracerebral haemmorrhage	rs2395904	G	T	G	T	-0.1279	-0.0115376	0.2657	0.26592	0.65317	0.0256754	8	0.02666	130617819	1.69001e-06	2	TRUE	0.00665185	23.0021
ebi-a-GCST90001392	B cell	IgD+ CD38br AC	Intracerebral haemmorrhage	rs374727947	G	T	G	T	0.6111	-0.0925679	0.0098	0.00840575	0.462481	0.125983	3	0.1307	163801921	3.02197e-06	2	TRUE	0.00632034	21.8484
ebi-a-GCST90001392	B cell	IgD+ CD38br AC	Intracerebral haemmorrhage	rs41270698	C	T	C	T	1.248	-0.0148759	0.0023	0.0194749	0.858287	0.0833126	1	0.2574	167027793	1.287e-06	2	TRUE	0.00679317	23.4941
ebi-a-GCST90001392	B cell	IgD+ CD38br AC	Intracerebral haemmorrhage	rs61878035	A	G	A	G	0.1453	0.0144889	0.1886	0.220548	0.595363	0.027282	11	0.03068	15328898	2.24202e-06	2	TRUE	0.0064836	22.4165
ebi-a-GCST90001392	B cell	IgD+ CD38br AC	Intracerebral haemmorrhage	rs7169431	G	A	G	A	-0.2007	0.0099312	0.9219	0.945397	0.841687	0.0497216	15	0.04408	56340896	5.45896e-06	2	TRUE	0.00599543	20.7185
ebi-a-GCST90001392	B cell	IgD+ CD38br AC	Intracerebral haemmorrhage	rs733555	T	G	T	G	-0.1396	0.0129351	0.2637	0.452059	0.569937	0.0227672	2	0.02714	16464227	2.85299e-07	2	TRUE	0.00763908	26.4422
ebi-a-GCST90001392	B cell	IgD+ CD38br AC	Intracerebral haemmorrhage	rs76112278	A	G	A	G	-0.4579	-0.288565	0.0194	0.0155259	0.00426481	0.100972	4	0.08605	15915069	1.09099e-07	2	TRUE	0.0081714	28.3
ebi-a-GCST90001392	B cell	IgD+ CD38br AC	Intracerebral haemmorrhage	rs76608654	C	T	C	T	0.2489	0.0502644	0.0494	0.0527858	0.317164	0.0502492	16	0.05423	55450479	4.56405e-06	2	TRUE	0.00609168	21.0532
ebi-a-GCST90001392	B cell	IgD+ CD38br AC	Intracerebral haemmorrhage	rs76660971	A	G	A	G	-0.1264	0.00272079	0.2299	0.136367	0.934624	0.0331689	5	0.02828	18919526	8.14798e-06	2	TRUE	0.00577882	19.9656
ebi-a-GCST90001392	B cell	IgD+ CD38br AC	Intracerebral haemmorrhage	rs7667070	C	T	C	T	-0.2956	-0.0356184	0.0361	0.0435743	0.522785	0.0557357	4	0.06254	38379833	2.36298e-06	2	TRUE	0.00645803	22.3275
ebi-a-GCST90001392	B cell	IgD+ CD38br AC	Intracerebral haemmorrhage	rs78188887	G	A	G	A	1.533	0.133836	0.0014	0.0264205	0.0603643	0.0712606	2	0.3206	155636739	1.80198e-06	2	TRUE	0.00660843	22.851
ebi-a-GCST90001392	B cell	IgD+ CD38br AC	Intracerebral haemmorrhage	rs78658073	A	G	A	G	1.665	0.014496	0.001	0.0203887	0.857714	0.0808542	5	0.362	498773	4.385e-06	2	TRUE	0.0061174	21.1426
ebi-a-GCST90001392	B cell	IgD+ CD38br AC	Intracerebral haemmorrhage	rs794185	C	T	C	T	-0.1116	0.015619	0.3362	0.414473	0.496599	0.0229742	3	0.02511	4437358	9.05899e-06	2	TRUE	0.00571435	19.7416
ebi-a-GCST90001392	B cell	IgD+ CD38br AC	Intracerebral haemmorrhage	rs80330977	A	G	A	G	-0.2576	-0.125011	0.0814	0.0568864	0.0101407	0.0486237	5	0.04422	158276610	6.158e-09	2	TRUE	0.00977705	33.9158
ebi-a-GCST90001395	B cell	IgD+ CD38- %B cell	Intracerebral haemmorrhage	rs10111625	G	A	G	A	-0.1169	-0.032313	0.5384	0.733121	0.206678	0.0255893	8	0.02611	78683169	7.72094e-06	2	TRUE	0.00579843	20.0338
ebi-a-GCST90001395	B cell	IgD+ CD38- %B cell	Intracerebral haemmorrhage	rs10254361	T	G	T	G	0.1333	0.0137311	0.2404	0.291363	0.58218	0.0249564	7	0.02899	119924151	4.40099e-06	2	TRUE	0.00611394	21.1306
ebi-a-GCST90001395	B cell	IgD+ CD38- %B cell	Intracerebral haemmorrhage	rs10444793	A	G	A	G	-0.4608	0.0268975	0.018	0.0164625	0.76103	0.0884413	15	0.09102	44225491	4.34901e-07	2	TRUE	0.00740193	25.6152
ebi-a-GCST90001395	B cell	IgD+ CD38- %B cell	Intracerebral haemmorrhage	rs113398446	C	A	C	A	0.1793	0.022914	0.1687	0.182619	0.442664	0.0298475	6	0.03256	161450723	3.91201e-08	2	TRUE	0.00874576	30.3067
ebi-a-GCST90001395	B cell	IgD+ CD38- %B cell	Intracerebral haemmorrhage	rs115802369	G	A	G	A	-0.4129	0.0120556	0.0175	0.00228784	0.959655	0.238316	6	0.0922	5380657	7.76497e-06	2	TRUE	0.00580125	20.0436
ebi-a-GCST90001395	B cell	IgD+ CD38- %B cell	Intracerebral haemmorrhage	rs147135384	C	T	C	T	-2.756	-0.0632549	0.0004	0.0315227	0.32596	0.0643957	15	0.6192	39903436	8.78294e-06	2	TRUE	0.00573088	19.799
ebi-a-GCST90001395	B cell	IgD+ CD38- %B cell	Intracerebral haemmorrhage	rs148952274	T	C	T	C	-2.911	-0.199152	0.0004	0.0138232	0.0402745	0.0971037	9	0.6469	37982530	7.01003e-06	2	TRUE	0.00585706	20.2375
ebi-a-GCST90001395	B cell	IgD+ CD38- %B cell	Intracerebral haemmorrhage	rs1512044	A	G	A	G	0.202	0.0202131	0.1084	0.0652637	0.663642	0.0464786	3	0.03882	188906636	2.07e-07	2	TRUE	0.00781635	27.0607
ebi-a-GCST90001395	B cell	IgD+ CD38- %B cell	Intracerebral haemmorrhage	rs181771926	A	G	A	G	-0.5276	0.0357756	0.0126	0.00899293	0.763322	0.118809	16	0.1101	52260641	1.73002e-06	2	TRUE	0.00663687	22.95
ebi-a-GCST90001395	B cell	IgD+ CD38- %B cell	Intracerebral haemmorrhage	rs1959342	T	A	T	A	0.112	-0.0463431	0.3589	0.324665	0.0557365	0.0242242	14	0.02529	20205706	9.81002e-06	2	TRUE	0.00567398	19.6013
ebi-a-GCST90001395	B cell	IgD+ CD38- %B cell	Intracerebral haemmorrhage	rs2251199	G	A	G	A	0.1168	0.000494538	0.628	0.627702	0.983186	0.023466	8	0.02572	14813772	5.73799e-06	2	TRUE	0.00596439	20.6106
ebi-a-GCST90001395	B cell	IgD+ CD38- %B cell	Intracerebral haemmorrhage	rs329966	G	A	G	A	0.1246	0.0301509	0.5425	0.661444	0.207778	0.0239351	19	0.02445	52567364	3.62702e-07	2	TRUE	0.00749945	25.9553
ebi-a-GCST90001395	B cell	IgD+ CD38- %B cell	Intracerebral haemmorrhage	rs346044	C	T	C	T	-0.1388	-0.0243488	0.7736	0.718268	0.332053	0.0251022	19	0.02923	43689492	2.11402e-06	2	TRUE	0.00651781	22.5356
ebi-a-GCST90001395	B cell	IgD+ CD38- %B cell	Intracerebral haemmorrhage	rs34843244	T	A	T	A	0.308	-0.0487751	0.033	0.0148004	0.607568	0.0949768	5	0.06835	90971551	6.80597e-06	2	TRUE	0.00587336	20.2942
ebi-a-GCST90001395	B cell	IgD+ CD38- %B cell	Intracerebral haemmorrhage	rs35050775	T	G	T	G	0.3463	0.100489	0.0268	0.0101377	0.377565	0.113883	20	0.07724	8023233	7.53894e-06	2	TRUE	0.00581445	20.0894
ebi-a-GCST90001395	B cell	IgD+ CD38- %B cell	Intracerebral haemmorrhage	rs62502412	T	A	T	A	0.1209	-0.0135455	0.2759	0.285556	0.589122	0.0250791	8	0.02712	28407958	8.58401e-06	2	TRUE	0.00574897	19.8619
ebi-a-GCST90001395	B cell	IgD+ CD38- %B cell	Intracerebral haemmorrhage	rs7012048	C	T	C	T	0.1407	0.0274886	0.1874	0.153022	0.382427	0.0314719	8	0.0311	29774323	6.25403e-06	2	TRUE	0.00591983	20.4557
ebi-a-GCST90001395	B cell	IgD+ CD38- %B cell	Intracerebral haemmorrhage	rs73909843	C	T	C	T	-0.2138	0.0982945	0.0764	0.0692156	0.0280104	0.0447375	20	0.04629	50938227	4.00904e-06	2	TRUE	0.00616843	21.3201
ebi-a-GCST90001395	B cell	IgD+ CD38- %B cell	Intracerebral haemmorrhage	rs76376526	T	C	T	C	0.4948	0.757055	0.0133	0.00121942	0.00419991	0.264451	4	0.1101	108487511	7.20593e-06	2	TRUE	0.00584199	20.1851
ebi-a-GCST90001395	B cell	IgD+ CD38- %B cell	Intracerebral haemmorrhage	rs77762131	C	G	C	G	0.3388	0.0330743	0.045	0.00760611	0.800174	0.130666	14	0.05748	95739501	4.101e-09	2	TRUE	0.010007	34.7217
ebi-a-GCST90001395	B cell	IgD+ CD38- %B cell	Intracerebral haemmorrhage	rs78009119	G	T	G	T	-0.4914	-0.470308	0.0137	0.0022408	0.0650055	0.254878	5	0.1063	137085809	3.88401e-06	2	TRUE	0.0061792	21.3575
ebi-a-GCST90001395	B cell	IgD+ CD38- %B cell	Intracerebral haemmorrhage	rs79870102	G	A	G	A	0.9733	0.103586	0.0033	0.0159828	0.25139	0.0903123	12	0.216	65947729	6.83502e-06	2	TRUE	0.00587284	20.2924
ebi-a-GCST90001395	B cell	IgD+ CD38- %B cell	Intracerebral haemmorrhage	rs80032720	A	G	A	G	0.2539	0.0405988	0.0734	0.00271486	0.850595	0.215539	6	0.05434	32417156	3.08901e-06	2	TRUE	0.00631185	21.8189
ebi-a-GCST90001404	B cell	PB/PC %B cell	Intracerebral haemmorrhage	rs10849436	A	G	A	G	0.1576	0.00384377	0.1595	0.261736	0.882866	0.0260884	12	0.0337	6409619	3.01599e-06	2	TRUE	0.00632293	21.8575
ebi-a-GCST90001404	B cell	PB/PC %B cell	Intracerebral haemmorrhage	rs11089305	G	A	G	A	0.1338	0.023332	0.2881	0.336936	0.330966	0.0239999	22	0.02685	19729361	6.51793e-07	2	TRUE	0.00717328	24.8182
ebi-a-GCST90001404	B cell	PB/PC %B cell	Intracerebral haemmorrhage	rs11754551	C	T	C	T	0.2127	-0.0737538	0.0681	0.14451	0.0226277	0.0323529	6	0.04774	145631063	8.67301e-06	2	TRUE	0.00574235	19.8389
ebi-a-GCST90001404	B cell	PB/PC %B cell	Intracerebral haemmorrhage	rs12412378	A	C	A	C	-0.1669	-0.0154691	0.1607	0.114737	0.668582	0.0361346	10	0.0328	130483163	3.77798e-07	2	TRUE	0.00747698	25.8769
ebi-a-GCST90001404	B cell	PB/PC %B cell	Intracerebral haemmorrhage	rs12709039	A	C	A	C	-0.1407	0.0116065	0.7365	0.884715	0.743627	0.0354879	16	0.02784	59861376	4.57499e-07	2	TRUE	0.00737657	25.5268
ebi-a-GCST90001404	B cell	PB/PC %B cell	Intracerebral haemmorrhage	rs138542577	C	G	C	G	0.3534	-0.0582862	0.0376	0.0180528	0.495045	0.0854253	8	0.06406	16074805	3.708e-08	2	TRUE	0.0087771	30.4163
ebi-a-GCST90001404	B cell	PB/PC %B cell	Intracerebral haemmorrhage	rs140642786	A	G	A	G	0.1711	-0.0110335	0.1223	0.0762281	0.798629	0.0432478	5	0.03733	148927495	4.75499e-06	2	TRUE	0.00607516	20.9957
ebi-a-GCST90001404	B cell	PB/PC %B cell	Intracerebral haemmorrhage	rs150152228	G	A	G	A	-1.507	0.232057	0.0012	0.0131397	0.0108971	0.0911462	2	0.3325	235278654	6.01395e-06	2	TRUE	0.00594122	20.5301
ebi-a-GCST90001404	B cell	PB/PC %B cell	Intracerebral haemmorrhage	rs185836310	C	T	C	T	-0.257	0.195246	0.051	0.0187206	0.0204918	0.0842588	10	0.05578	73504848	4.23e-06	2	TRUE	0.00613841	21.2157
ebi-a-GCST90001404	B cell	PB/PC %B cell	Intracerebral haemmorrhage	rs187723151	A	G	A	G	-0.9069	-0.108866	0.004	0.00476308	0.52605	0.171701	1	0.1924	242186219	2.52e-06	2	TRUE	0.00642289	22.2053
ebi-a-GCST90001404	B cell	PB/PC %B cell	Intracerebral haemmorrhage	rs2019885	C	T	C	T	-0.1749	0.0228372	0.1211	0.0778845	0.59216	0.0426298	5	0.03747	163177849	3.15798e-06	2	TRUE	0.00629924	21.7751
ebi-a-GCST90001404	B cell	PB/PC %B cell	Intracerebral haemmorrhage	rs2792563	A	G	A	G	-0.1287	0.0175298	0.5671	0.494628	0.441084	0.0227552	1	0.02511	213100225	3.14702e-07	2	TRUE	0.00758538	26.2549
ebi-a-GCST90001404	B cell	PB/PC %B cell	Intracerebral haemmorrhage	rs3138500	T	C	T	C	-0.2223	0.0360659	0.0678	0.0176301	0.676575	0.0864598	9	0.04922	92219945	6.48993e-06	2	TRUE	0.00589992	20.3865
ebi-a-GCST90001404	B cell	PB/PC %B cell	Intracerebral haemmorrhage	rs34629	A	G	A	G	-0.2427	-0.0288156	0.0633	0.0391435	0.624381	0.0588494	5	0.05008	60527506	1.31299e-06	2	TRUE	0.00678694	23.4724
ebi-a-GCST90001404	B cell	PB/PC %B cell	Intracerebral haemmorrhage	rs4458909	A	G	A	G	-0.1199	0.0153216	0.3324	0.117324	0.664792	0.0353597	8	0.02567	118447297	3.09599e-06	2	TRUE	0.00630753	21.8039
ebi-a-GCST90001404	B cell	PB/PC %B cell	Intracerebral haemmorrhage	rs55728331	A	G	A	G	1.708	-0.0599743	0.0015	0.0562744	0.224302	0.0493547	11	0.3449	117526440	7.60694e-07	2	TRUE	0.00708471	24.5096
ebi-a-GCST90001404	B cell	PB/PC %B cell	Intracerebral haemmorrhage	rs61294310	G	A	G	A	0.5	0.0184292	0.0124	0.00968801	0.870835	0.113342	6	0.1092	5266557	4.853e-06	2	TRUE	0.00606281	20.9528
ebi-a-GCST90001404	B cell	PB/PC %B cell	Intracerebral haemmorrhage	rs62012610	C	G	C	G	0.2879	0.0158565	0.0381	0.0230639	0.834641	0.0759584	15	0.06268	34006114	4.51898e-06	2	TRUE	0.00610082	21.0849
ebi-a-GCST90001404	B cell	PB/PC %B cell	Intracerebral haemmorrhage	rs74326785	C	T	C	T	0.3429	0.0600852	0.0279	0.0347421	0.335395	0.0623741	8	0.07479	24549984	4.69397e-06	2	TRUE	0.00607883	21.0085
ebi-a-GCST90001404	B cell	PB/PC %B cell	Intracerebral haemmorrhage	rs76195952	T	C	T	C	-0.4648	-0.0309182	0.0142	0.0232498	0.680331	0.0750419	11	0.1027	129797755	6.24698e-06	2	TRUE	0.00592422	20.471
ebi-a-GCST90001404	B cell	PB/PC %B cell	Intracerebral haemmorrhage	rs78370279	G	A	G	A	0.5592	-0.0169374	0.0104	0.0105476	0.877149	0.109568	7	0.1204	71338898	3.54103e-06	2	TRUE	0.00623713	21.559
ebi-a-GCST90001404	B cell	PB/PC %B cell	Intracerebral haemmorrhage	rs78804535	T	C	T	C	0.3286	0.00126072	0.0316	0.0435181	0.981997	0.0558689	4	0.07069	144419847	3.46897e-06	2	TRUE	0.00624767	21.5957
ebi-a-GCST90001404	B cell	PB/PC %B cell	Intracerebral haemmorrhage	rs79423067	T	A	T	A	0.4869	-0.0013947	0.0149	0.0560682	0.977359	0.0491442	4	0.1059	143873369	4.44795e-06	2	TRUE	0.00611287	21.1269
ebi-a-GCST90001404	B cell	PB/PC %B cell	Intracerebral haemmorrhage	rs80148662	A	G	A	G	0.4702	-0.0139637	0.0137	0.0273846	0.842406	0.0702339	17	0.1048	52836239	7.45504e-06	2	TRUE	0.00582273	20.1182
ebi-a-GCST90001404	B cell	PB/PC %B cell	Intracerebral haemmorrhage	rs8132059	T	C	T	C	-0.1288	-0.00436125	0.2243	0.221514	0.872834	0.0272477	21	0.02877	16916284	7.73891e-06	2	TRUE	0.00579759	20.0308
ebi-a-GCST90001404	B cell	PB/PC %B cell	Intracerebral haemmorrhage	rs8191161	C	G	C	G	-0.2036	-0.0719729	0.0832	0.0147851	0.448599	0.094982	16	0.0447	82103595	5.427e-06	2	TRUE	0.00599995	20.7342
ebi-a-GCST90001433	B cell	IgD- CD27- %lymphocyte	Intracerebral haemmorrhage	rs111407982	T	C	T	C	-0.1612	-0.0366508	0.1551	0.243835	0.16589	0.0264525	19	0.03377	8814367	1.87499e-06	2	TRUE	0.00658595	22.7727
ebi-a-GCST90001433	B cell	IgD- CD27- %lymphocyte	Intracerebral haemmorrhage	rs113442137	A	G	A	G	-0.2734	-0.018813	0.0472	0.0836374	0.644769	0.0408053	1	0.0574	160254955	1.97301e-06	2	TRUE	0.00655747	22.6736
ebi-a-GCST90001433	B cell	IgD- CD27- %lymphocyte	Intracerebral haemmorrhage	rs12654363	T	C	T	C	-0.2241	-0.00377112	0.9301	0.895171	0.919518	0.0373228	5	0.04812	84064142	3.31398e-06	2	TRUE	0.00627077	21.676
ebi-a-GCST90001433	B cell	IgD- CD27- %lymphocyte	Intracerebral haemmorrhage	rs185621536	T	C	T	C	-0.3248	0.0638061	0.0312	0.0251409	0.377125	0.0722437	1	0.07016	113524501	3.79997e-06	2	TRUE	0.00619689	21.419
ebi-a-GCST90001433	B cell	IgD- CD27- %lymphocyte	Intracerebral haemmorrhage	rs191610741	T	C	T	C	-0.3731	-0.121648	0.0257	0.0127897	0.231036	0.101569	6	0.08152	4201348	4.87304e-06	2	TRUE	0.00605765	20.9348
ebi-a-GCST90001433	B cell	IgD- CD27- %lymphocyte	Intracerebral haemmorrhage	rs1978170	G	A	G	A	-0.113	-0.0525993	0.6033	0.709345	0.0352996	0.0249889	7	0.02548	38757409	9.38793e-06	2	TRUE	0.00568984	19.6565
ebi-a-GCST90001433	B cell	IgD- CD27- %lymphocyte	Intracerebral haemmorrhage	rs2250246	G	A	G	A	0.1325	-0.00243932	0.5341	0.614529	0.91659	0.0232914	12	0.02454	6553016	7.13296e-08	2	TRUE	0.00841075	29.136
ebi-a-GCST90001433	B cell	IgD- CD27- %lymphocyte	Intracerebral haemmorrhage	rs2789568	C	T	C	T	-0.2462	-0.0642587	0.0706	0.164684	0.0350526	0.0304869	1	0.04816	217179038	3.32897e-07	2	TRUE	0.0075463	26.1186
ebi-a-GCST90001433	B cell	IgD- CD27- %lymphocyte	Intracerebral haemmorrhage	rs35574803	C	T	C	T	-0.3044	0.0471343	0.0562	0.0105582	0.673166	0.111744	3	0.05397	32533246	1.83101e-08	2	TRUE	0.00917073	31.793
ebi-a-GCST90001433	B cell	IgD- CD27- %lymphocyte	Intracerebral haemmorrhage	rs4810485	G	T	G	T	0.317	0.00523628	0.6313	0.728343	0.836961	0.0254458	20	0.02622	44747947	4.97966e-33	2	TRUE	0.040793	146.083
ebi-a-GCST90001433	B cell	IgD- CD27- %lymphocyte	Intracerebral haemmorrhage	rs4941188	A	G	A	G	-0.1285	0.0340174	0.6726	0.635738	0.148135	0.0235227	18	0.02642	60857029	1.20401e-06	2	TRUE	0.00683569	23.6422
ebi-a-GCST90001433	B cell	IgD- CD27- %lymphocyte	Intracerebral haemmorrhage	rs7260348	C	T	C	T	-0.2227	-0.0288384	0.0722	0.0633962	0.538724	0.0469112	19	0.04722	15011442	2.49799e-06	2	TRUE	0.00642995	22.2298
ebi-a-GCST90001433	B cell	IgD- CD27- %lymphocyte	Intracerebral haemmorrhage	rs7606024	A	T	A	T	-0.1469	-0.0348918	0.7882	0.901378	0.358451	0.0379952	2	0.03041	56616595	1.42498e-06	2	TRUE	0.00674361	23.3216
ebi-a-GCST90001433	B cell	IgD- CD27- %lymphocyte	Intracerebral haemmorrhage	rs77114347	T	A	T	A	-0.239	0.0184599	0.0543	0.070192	0.67577	0.0441367	16	0.05358	7452768	8.41608e-06	2	TRUE	0.00575578	19.8855
ebi-a-GCST90001433	B cell	IgD- CD27- %lymphocyte	Intracerebral haemmorrhage	rs77126700	C	T	C	T	0.3695	0.269737	0.0239	0.00983756	0.017521	0.113545	20	0.08021	47313887	4.22698e-06	2	TRUE	0.00613648	21.2089
ebi-a-GCST90001433	B cell	IgD- CD27- %lymphocyte	Intracerebral haemmorrhage	rs78756830	C	T	C	T	0.4221	0.285488	0.0194	0.00703884	0.0394158	0.138598	4	0.08746	99437210	1.45301e-06	2	TRUE	0.0067313	23.2787
ebi-a-GCST90001433	B cell	IgD- CD27- %lymphocyte	Intracerebral haemmorrhage	rs78763642	A	G	A	G	-0.3442	0.0137346	0.0279	0.106636	0.707972	0.0366667	9	0.07449	25294308	3.96798e-06	2	TRUE	0.00617386	21.3389
ebi-a-GCST90001433	B cell	IgD- CD27- %lymphocyte	Intracerebral haemmorrhage	rs807894	G	T	G	T	0.114	0.0240109	0.5868	0.636889	0.308786	0.0235916	6	0.02536	164610887	7.13198e-06	2	TRUE	0.00584502	20.1957
ebi-a-GCST90001577	B cell	Transitional AC	Intracerebral haemmorrhage	rs11159480	T	G	T	G	-0.1458	-0.0363285	0.8166	0.887196	0.309885	0.0357752	14	0.03236	81466662	6.78297e-06	2	TRUE	0.00587166	20.2883
ebi-a-GCST90001577	B cell	Transitional AC	Intracerebral haemmorrhage	rs113965271	C	G	C	G	-0.3238	0.0475075	0.0286	0.0331517	0.459631	0.0642467	2	0.07259	128428350	8.40292e-06	2	TRUE	0.0057559	19.886
ebi-a-GCST90001577	B cell	Transitional AC	Intracerebral haemmorrhage	rs116285595	T	C	T	C	0.6676	-0.106775	0.0068	0.0030309	0.614989	0.212291	1	0.1427	200858159	2.98099e-06	2	TRUE	0.00632774	21.8742
ebi-a-GCST90001577	B cell	Transitional AC	Intracerebral haemmorrhage	rs117518951	C	T	C	T	0.2696	0.0488691	0.049	0.0527146	0.331263	0.0502989	16	0.05477	55449193	8.94396e-07	2	TRUE	0.00700042	24.2159
ebi-a-GCST90001577	B cell	Transitional AC	Intracerebral haemmorrhage	rs12535189	T	C	T	C	0.1135	0.00911134	0.4795	0.490977	0.688389	0.0227192	7	0.02446	121174063	3.59402e-06	2	TRUE	0.00622568	21.5192
ebi-a-GCST90001577	B cell	Transitional AC	Intracerebral haemmorrhage	rs12799241	A	G	A	G	0.1214	0.0134487	0.2619	0.189939	0.643065	0.0290207	11	0.02741	119980729	9.73599e-06	2	TRUE	0.00567503	19.605
ebi-a-GCST90001577	B cell	Transitional AC	Intracerebral haemmorrhage	rs1294253	C	T	C	T	-0.1215	0.0114166	0.7254	0.812187	0.692577	0.0288765	1	0.02676	233503875	5.83902e-06	2	TRUE	0.00596216	20.6029
ebi-a-GCST90001577	B cell	Transitional AC	Intracerebral haemmorrhage	rs1384162	G	A	G	A	0.1161	0.010983	0.6035	0.576282	0.631406	0.0228933	1	0.02451	99311831	2.24698e-06	2	TRUE	0.00648593	22.4246
ebi-a-GCST90001577	B cell	Transitional AC	Intracerebral haemmorrhage	rs140088532	C	T	C	T	-0.3106	0.17013	0.0368	0.00235694	0.480854	0.241344	2	0.0634	105581937	1.00201e-06	2	TRUE	0.00693462	23.9868
ebi-a-GCST90001577	B cell	Transitional AC	Intracerebral haemmorrhage	rs143397127	C	T	C	T	-0.4629	0.0617865	0.0157	0.00139669	0.841036	0.308057	7	0.09637	12847391	1.62301e-06	2	TRUE	0.00666815	23.0589
ebi-a-GCST90001577	B cell	Transitional AC	Intracerebral haemmorrhage	rs1639898	G	A	G	A	-0.1674	0.0207432	0.8777	0.898366	0.581024	0.0375859	7	0.03565	2204473	2.74202e-06	2	TRUE	0.00637434	22.0363
ebi-a-GCST90001577	B cell	Transitional AC	Intracerebral haemmorrhage	rs16868356	C	T	C	T	0.4201	-0.067634	0.0198	0.00654948	0.635027	0.142488	8	0.08577	102770464	1.01e-06	2	TRUE	0.00693161	23.9763
ebi-a-GCST90001577	B cell	Transitional AC	Intracerebral haemmorrhage	rs190371014	G	C	G	C	0.3278	-0.0946157	0.0371	0.00349766	0.627159	0.194791	10	0.06464	24415064	4.13504e-07	2	TRUE	0.00742674	25.7017
ebi-a-GCST90001577	B cell	Transitional AC	Intracerebral haemmorrhage	rs2395904	G	T	G	T	-0.1334	-0.0115376	0.2657	0.26592	0.65317	0.0256754	8	0.02683	130617819	6.93394e-07	2	TRUE	0.00714132	24.7069
ebi-a-GCST90001577	B cell	Transitional AC	Intracerebral haemmorrhage	rs34161184	A	G	A	G	-0.1101	-0.00508241	0.5109	0.523906	0.822541	0.0226612	3	0.02452	74778821	7.27797e-06	2	TRUE	0.00583195	20.1503
ebi-a-GCST90001577	B cell	Transitional AC	Intracerebral haemmorrhage	rs35949974	A	T	A	T	-0.1686	0.00861561	0.1239	0.116947	0.806322	0.0351409	4	0.03609	42452429	3.071e-06	2	TRUE	0.00630976	21.8117
ebi-a-GCST90001577	B cell	Transitional AC	Intracerebral haemmorrhage	rs374727947	G	T	G	T	0.5918	-0.0925679	0.0098	0.00840575	0.462481	0.125983	3	0.1318	163801921	7.38703e-06	2	TRUE	0.00583176	20.1496
ebi-a-GCST90001577	B cell	Transitional AC	Intracerebral haemmorrhage	rs3845834	T	C	T	C	0.2817	0.0763652	0.0386	0.0268981	0.280701	0.0707907	2	0.06363	219236436	9.8349e-06	2	TRUE	0.00567023	19.5883
ebi-a-GCST90001577	B cell	Transitional AC	Intracerebral haemmorrhage	rs55798372	T	C	T	C	0.2433	0.0623941	0.0654	0.132795	0.0622859	0.0334687	8	0.04904	3638250	7.31105e-07	2	TRUE	0.00711057	24.5997
ebi-a-GCST90001577	B cell	Transitional AC	Intracerebral haemmorrhage	rs655580	A	G	A	G	0.1093	-0.0433973	0.4571	0.347567	0.0685346	0.0238254	19	0.02397	53039110	5.26296e-06	2	TRUE	0.0060132	20.7803
ebi-a-GCST90001577	B cell	Transitional AC	Intracerebral haemmorrhage	rs733555	T	G	T	G	-0.1258	0.0129351	0.2637	0.452059	0.569937	0.0227672	2	0.02732	16464227	4.26e-06	2	TRUE	0.00613126	21.1908
ebi-a-GCST90001577	B cell	Transitional AC	Intracerebral haemmorrhage	rs75505900	T	G	T	G	-0.2724	-0.104522	0.0439	0.0306719	0.119545	0.0671443	11	0.05916	115433689	4.29903e-06	2	TRUE	0.00613067	21.1887
ebi-a-GCST90001577	B cell	Transitional AC	Intracerebral haemmorrhage	rs75512885	A	T	A	T	-0.2625	-0.123061	0.0788	0.0568887	0.0113671	0.0486176	5	0.04559	158317602	9.20195e-09	2	TRUE	0.00955368	33.1334
ebi-a-GCST90001577	B cell	Transitional AC	Intracerebral haemmorrhage	rs76112278	A	G	A	G	-0.4544	-0.288565	0.0194	0.0155259	0.00426481	0.100972	4	0.08671	15915069	1.69399e-07	2	TRUE	0.00792688	27.4464
ebi-a-GCST90001577	B cell	Transitional AC	Intracerebral haemmorrhage	rs77886121	A	G	A	G	0.3305	-0.085612	0.0321	0.0193017	0.298275	0.0823083	5	0.0693	153628389	1.92801e-06	2	TRUE	0.00657404	22.7313
ebi-a-GCST90001577	B cell	Transitional AC	Intracerebral haemmorrhage	rs78188887	G	A	G	A	1.479	0.133836	0.0014	0.0264205	0.0603643	0.0712606	2	0.3229	155636739	4.80397e-06	2	TRUE	0.00606705	20.9675
ebi-a-GCST90001577	B cell	Transitional AC	Intracerebral haemmorrhage	rs78943781	C	T	C	T	-0.2101	-0.0511518	0.0744	0.0920872	0.19262	0.0392609	19	0.04594	32443306	4.94903e-06	2	TRUE	0.00604861	20.9034
ebi-a-GCST90001577	B cell	Transitional AC	Intracerebral haemmorrhage	rs8045732	C	G	C	G	0.1156	0.008969	0.3554	0.34365	0.706127	0.0237865	16	0.02476	88060989	3.10599e-06	2	TRUE	0.00630216	21.7852
ebi-a-GCST90001577	B cell	Transitional AC	Intracerebral haemmorrhage	rs8092698	A	T	A	T	0.1227	0.00995065	0.2438	0.273247	0.696194	0.0254841	18	0.02748	75135714	8.18408e-06	2	TRUE	0.00576719	19.9252
ebi-a-GCST90001577	B cell	Transitional AC	Intracerebral haemmorrhage	rs929786	T	A	T	A	-0.1682	-0.00142132	0.8786	0.836069	0.963048	0.0306787	5	0.03711	143071654	6.05996e-06	2	TRUE	0.00594159	20.5313
ebi-a-GCST90001577	B cell	Transitional AC	Intracerebral haemmorrhage	rs985222	C	T	C	T	-0.1082	-0.0110171	0.5315	0.665697	0.645708	0.0239642	4	0.02396	5229884	6.56705e-06	2	TRUE	0.00589837	20.3811
ebi-a-GCST90001736	B cell	CD19 on memory B cell	Intracerebral haemmorrhage	rs10162314	A	G	A	G	0.4901	-0.00997165	0.0127	0.00754656	0.938597	0.129445	14	0.1099	70990398	8.52491e-06	2	TRUE	0.00575293	19.8756
ebi-a-GCST90001736	B cell	CD19 on memory B cell	Intracerebral haemmorrhage	rs10917581	G	A	G	A	0.1276	0.0315035	0.2532	0.306596	0.20096	0.0246347	1	0.02854	162624504	8.077e-06	2	TRUE	0.00578223	19.9775
ebi-a-GCST90001736	B cell	CD19 on memory B cell	Intracerebral haemmorrhage	rs113612962	C	G	C	G	-0.313	-0.0985113	0.0402	0.0207179	0.216248	0.0796652	22	0.0628	43167446	6.53296e-07	2	TRUE	0.00717567	24.8266
ebi-a-GCST90001736	B cell	CD19 on memory B cell	Intracerebral haemmorrhage	rs113812519	G	A	G	A	0.4995	0.0225979	0.0185	0.0258249	0.749704	0.0708335	1	0.09201	207276336	6.03796e-08	2	TRUE	0.00850185	29.4543
ebi-a-GCST90001736	B cell	CD19 on memory B cell	Intracerebral haemmorrhage	rs11643297	G	A	G	A	0.1475	-0.0119216	0.611	0.664699	0.619443	0.0240045	16	0.02551	28973268	7.88806e-09	2	TRUE	0.0096334	33.4126
ebi-a-GCST90001736	B cell	CD19 on memory B cell	Intracerebral haemmorrhage	rs138920008	C	G	C	G	-1.277	0.110639	0.0041	0.0296075	0.114146	0.0700324	16	0.2176	32422808	4.84697e-09	2	TRUE	0.00992097	34.42
ebi-a-GCST90001736	B cell	CD19 on memory B cell	Intracerebral haemmorrhage	rs17706571	T	C	T	C	0.4437	0.0284664	0.0164	0.0125447	0.782092	0.102918	12	0.09858	29271392	6.95505e-06	2	TRUE	0.00585962	20.2464
ebi-a-GCST90001736	B cell	CD19 on memory B cell	Intracerebral haemmorrhage	rs184318978	G	A	G	A	-0.3515	0.00183636	0.0272	0.0140831	0.984721	0.0958895	6	0.07734	37497511	5.68604e-06	2	TRUE	0.00597394	20.6438
ebi-a-GCST90001736	B cell	CD19 on memory B cell	Intracerebral haemmorrhage	rs2903728	C	T	C	T	-0.1824	0.0267896	0.1147	0.214377	0.332783	0.0276602	19	0.03887	56408295	2.79898e-06	2	TRUE	0.00636601	22.0074
ebi-a-GCST90001736	B cell	CD19 on memory B cell	Intracerebral haemmorrhage	rs4649079	T	C	T	C	0.2137	-0.0129817	0.0961	0.0493399	0.808767	0.0536396	1	0.04252	25535823	5.236e-07	2	TRUE	0.00729563	25.2447
ebi-a-GCST90001736	B cell	CD19 on memory B cell	Intracerebral haemmorrhage	rs576166	G	T	G	T	-0.1736	0.0131055	0.1421	0.32561	0.587677	0.0241707	6	0.03616	33567104	1.646e-06	2	TRUE	0.00666132	23.0351
ebi-a-GCST90001736	B cell	CD19 on memory B cell	Intracerebral haemmorrhage	rs5762000	T	C	T	C	0.1549	-0.0368916	0.1854	0.24082	0.167247	0.0267117	22	0.03135	27530934	8.07607e-07	2	TRUE	0.00705301	24.3992
ebi-a-GCST90001736	B cell	CD19 on memory B cell	Intracerebral haemmorrhage	rs73393708	G	T	G	T	0.1615	-0.0953673	0.1512	0.16147	0.002246	0.0312105	7	0.03492	90292336	3.87704e-06	2	TRUE	0.00618476	21.3769
ebi-a-GCST90001736	B cell	CD19 on memory B cell	Intracerebral haemmorrhage	rs75904904	A	C	A	C	-0.9043	-0.0947206	0.0044	0.0326833	0.135258	0.0634141	9	0.1891	36949205	1.80601e-06	2	TRUE	0.00660971	22.8554
ebi-a-GCST90001736	B cell	CD19 on memory B cell	Intracerebral haemmorrhage	rs7665261	T	C	T	C	-0.7447	-0.102649	0.006	0.000243848	0.884134	0.704373	4	0.1584	26464043	2.69898e-06	2	TRUE	0.00638982	22.0902
ebi-a-GCST90001736	B cell	CD19 on memory B cell	Intracerebral haemmorrhage	rs766977	A	G	A	G	-0.4502	0.0567688	0.015	0.0608698	0.233589	0.0476582	12	0.1014	50290056	9.32502e-06	2	TRUE	0.00570259	19.7007
ebi-a-GCST90001736	B cell	CD19 on memory B cell	Intracerebral haemmorrhage	rs767666	G	A	G	A	-0.1542	0.0356738	0.8441	0.776636	0.19016	0.0272298	7	0.0342	43485898	6.74093e-06	2	TRUE	0.00587998	20.3172
ebi-a-GCST90001736	B cell	CD19 on memory B cell	Intracerebral haemmorrhage	rs7718237	A	G	A	G	0.111	-0.0485629	0.4837	0.362976	0.0392058	0.0235512	5	0.02483	173972852	8.10401e-06	2	TRUE	0.0057809	19.9728
ebi-a-GCST90001736	B cell	CD19 on memory B cell	Intracerebral haemmorrhage	rs78007482	A	T	A	T	-0.2027	-0.0036948	0.082	0.118626	0.916261	0.0351401	8	0.04554	133189482	8.82592e-06	2	TRUE	0.0057312	19.8002
ebi-a-GCST90001736	B cell	CD19 on memory B cell	Intracerebral haemmorrhage	rs78760135	G	A	G	A	0.5116	0.21689	0.0201	0.00401489	0.216862	0.175631	1	0.08936	206909820	1.118e-08	2	TRUE	0.00944655	32.7583
ebi-a-GCST90001736	B cell	CD19 on memory B cell	Intracerebral haemmorrhage	rs7900621	G	A	G	A	0.1121	-0.00229727	0.5041	0.591317	0.920874	0.0231269	10	0.02468	125702232	5.74196e-06	2	TRUE	0.00596681	20.619
ebi-a-GCST90001736	B cell	CD19 on memory B cell	Intracerebral haemmorrhage	rs79856590	A	G	A	G	0.2581	-0.0814685	0.0608	0.0178208	0.344481	0.0861783	1	0.05138	205241642	5.30298e-07	2	TRUE	0.00728839	25.2194
ebi-a-GCST90001736	B cell	CD19 on memory B cell	Intracerebral haemmorrhage	rs80268044	A	G	A	G	0.1485	-0.0156829	0.1765	0.0977511	0.681601	0.0382249	2	0.03337	43810948	8.8249e-06	2	TRUE	0.00572883	19.7919
ebi-a-GCST90001736	B cell	CD19 on memory B cell	Intracerebral haemmorrhage	rs9350187	T	C	T	C	-0.2424	0.0677746	0.0607	0.0773217	0.109901	0.0423952	6	0.05126	19794487	2.34401e-06	2	TRUE	0.00646416	22.3489
ebi-a-GCST90001788	B cell	CD25 on IgD- CD38br	Intracerebral haemmorrhage	rs11124936	G	C	G	C	0.1312	-0.0555568	0.25	0.330549	0.0209132	0.0240553	2	0.02889	43653000	5.75705e-06	2	TRUE	0.00596479	20.612
ebi-a-GCST90001788	B cell	CD25 on IgD- CD38br	Intracerebral haemmorrhage	rs140397359	C	T	C	T	1.142	-0.247801	0.0025	0.00285349	0.265586	0.222585	3	0.2528	8278605	6.52695e-06	2	TRUE	0.00590239	20.3951
ebi-a-GCST90001788	B cell	CD25 on IgD- CD39br	Intracerebral haemmorrhage	rs149114716	C	G	C	G	-0.3504	-0.13778	0.0283	0.0128623	0.166045	0.0994782	8	0.07552	3816956	3.61701e-06	2	TRUE	0.00622462	21.5155
ebi-a-GCST90001788	B cell	CD25 on IgD- CD40br	Intracerebral haemmorrhage	rs1553309	G	A	G	A	-0.1102	-0.0373181	0.5305	0.347669	0.117498	0.0238399	3	0.02467	121910706	8.15493e-06	2	TRUE	0.00577207	19.9422
ebi-a-GCST90001788	B cell	CD25 on IgD- CD41br	Intracerebral haemmorrhage	rs1982142	G	A	G	A	0.159	-0.0240697	0.8204	0.726424	0.341026	0.0252796	13	0.03157	102272356	4.98001e-07	2	TRUE	0.00732609	25.3508
ebi-a-GCST90001788	B cell	CD25 on IgD- CD42br	Intracerebral haemmorrhage	rs284289	T	C	T	C	-0.9944	0.01603	0.9955	0.971943	0.822748	0.0715586	1	0.1877	10763815	1.25101e-07	2	TRUE	0.00809994	28.0505
ebi-a-GCST90001788	B cell	CD25 on IgD- CD43br	Intracerebral haemmorrhage	rs3958466	T	A	T	A	0.1489	-0.0831196	0.18	0.171978	0.00681491	0.0307195	1	0.03207	47241376	3.56098e-06	2	TRUE	0.00623299	21.5446
ebi-a-GCST90001788	B cell	CD25 on IgD- CD44br	Intracerebral haemmorrhage	rs407948	C	T	C	T	-0.1146	0.0145905	0.6171	0.600138	0.52839	0.0231425	12	0.02501	130766040	4.77397e-06	2	TRUE	0.0060718	20.984
ebi-a-GCST90001788	B cell	CD25 on IgD- CD45br	Intracerebral haemmorrhage	rs4447826	A	G	A	G	0.1437	0.000561212	0.1897	0.331347	0.981377	0.0240427	4	0.03098	94765738	3.63999e-06	2	TRUE	0.00622101	21.5029
ebi-a-GCST90001788	B cell	CD25 on IgD- CD46br	Intracerebral haemmorrhage	rs4509665	T	C	T	C	-0.1175	0.00328607	0.2998	0.152703	0.916811	0.0314602	10	0.02624	4941911	7.68405e-06	2	TRUE	0.00580019	20.0399
ebi-a-GCST90001788	B cell	CD25 on IgD- CD47br	Intracerebral haemmorrhage	rs6035444	T	C	T	C	0.1272	-0.0408281	0.2675	0.151198	0.196389	0.0316029	20	0.02795	19792012	5.46903e-06	2	TRUE	0.00598993	20.6994
ebi-a-GCST90001788	B cell	CD25 on IgD- CD48br	Intracerebral haemmorrhage	rs61986645	G	A	G	A	0.2152	-0.00446344	0.0732	0.0894033	0.910826	0.0398532	14	0.04656	86928722	3.94803e-06	2	TRUE	0.00617715	21.3504
ebi-a-GCST90001788	B cell	CD25 on IgD- CD49br	Intracerebral haemmorrhage	rs62485164	C	T	C	T	-0.1348	0.0267925	0.2284	0.153938	0.397717	0.0316807	7	0.02916	136341447	3.89601e-06	2	TRUE	0.00617921	21.3576
ebi-a-GCST90001788	B cell	CD25 on IgD- CD50br	Intracerebral haemmorrhage	rs7166343	C	T	C	T	0.1364	-0.0462448	0.7492	0.812184	0.113413	0.0292127	15	0.02883	29885297	2.32798e-06	2	TRUE	0.00647054	22.3711
ebi-a-GCST90001788	B cell	CD25 on IgD- CD51br	Intracerebral haemmorrhage	rs75264624	T	G	T	G	0.2063	0.00959511	0.0777	0.0280242	0.888551	0.0684693	14	0.04609	80644758	7.79902e-06	2	TRUE	0.00579537	20.0231
ebi-a-GCST90001788	B cell	CD25 on IgD- CD52br	Intracerebral haemmorrhage	rs7692931	A	G	A	G	0.1103	0.0021577	0.6052	0.675216	0.928793	0.0241452	4	0.02487	118326937	9.48593e-06	2	TRUE	0.00569038	19.6583
ebi-a-GCST90001788	B cell	CD25 on IgD- CD53br	Intracerebral haemmorrhage	rs78997789	G	A	G	A	-0.1363	0.0182818	0.2296	0.0880561	0.649797	0.0402643	9	0.02951	76715113	3.99402e-06	2	TRUE	0.0061686	21.3207
ebi-a-GCST90001788	B cell	CD25 on IgD- CD54br	Intracerebral haemmorrhage	rs79744969	A	T	A	T	0.2684	0.0223617	0.0468	0.0169571	0.804315	0.090253	8	0.05767	68654406	3.35598e-06	2	TRUE	0.00626264	21.6477
ebi-a-GCST90001788	B cell	CD25 on IgD- CD55br	Intracerebral haemmorrhage	rs80056168	T	C	T	C	-0.2112	0.00414974	0.0888	0.0331692	0.948298	0.0639952	4	0.04364	89684474	1.357e-06	2	TRUE	0.00676845	23.4081
ebi-a-GCST90001788	B cell	CD25 on IgD- CD56br	Intracerebral haemmorrhage	rs9897177	T	C	T	C	-0.5527	-0.0333597	0.0103	0.00570838	0.82796	0.153506	17	0.1234	3784367	7.74194e-06	2	TRUE	0.00580285	20.0491
ebi-a-GCST90001825	B cell	IgD on IgD+ CD38dim	Intracerebral haemmorrhage	rs10228863	C	T	C	T	-0.1176	-0.0104561	0.3683	0.244097	0.693817	0.0265597	7	0.02608	20587690	6.73798e-06	2	TRUE	0.0058811	20.3211
ebi-a-GCST90001825	B cell	IgD on IgD+ CD38dim	Intracerebral haemmorrhage	rs116643893	A	G	A	G	-1.898	-0.19098	0.001	0.0353222	0.00340048	0.0652029	4	0.3902	137149414	1.19699e-06	2	TRUE	0.0068369	23.6464
ebi-a-GCST90001825	B cell	IgD on IgD+ CD38dim	Intracerebral haemmorrhage	rs117004076	G	A	G	A	-0.4614	0.037195	0.0146	0.0315214	0.569133	0.0653313	14	0.103	97702226	7.70903e-06	2	TRUE	0.00580461	20.0552
ebi-a-GCST90001825	B cell	IgD on IgD+ CD38dim	Intracerebral haemmorrhage	rs117797158	A	G	A	G	0.3199	0.0561658	0.0351	0.0313844	0.387678	0.065019	17	0.06854	78954840	3.15101e-06	2	TRUE	0.00629821	21.7715
ebi-a-GCST90001825	B cell	IgD on IgD+ CD38dim	Intracerebral haemmorrhage	rs12126649	C	T	C	T	-0.1785	-0.00862692	0.1338	0.185388	0.772593	0.0298525	1	0.03685	4153262	1.31501e-06	2	TRUE	0.00678058	23.4503
ebi-a-GCST90001825	B cell	IgD on IgD+ CD38dim	Intracerebral haemmorrhage	rs141507756	A	C	A	C	0.372	0.00230279	0.0245	0.000537105	0.996931	0.59864	3	0.08033	106999706	3.76296e-06	2	TRUE	0.00620082	21.4327
ebi-a-GCST90001825	B cell	IgD on IgD+ CD38dim	Intracerebral haemmorrhage	rs142302290	A	G	A	G	-0.7145	-0.0888949	0.0064	0.011023	0.422492	0.110827	16	0.1592	55222535	7.43892e-06	2	TRUE	0.00582641	20.131
ebi-a-GCST90001825	B cell	IgD on IgD+ CD38dim	Intracerebral haemmorrhage	rs150521764	C	A	C	A	-0.4914	-0.0872167	0.0135	0.00331209	0.672998	0.206656	18	0.1068	67714307	4.31797e-06	2	TRUE	0.00612183	21.158
ebi-a-GCST90001825	B cell	IgD on IgD+ CD38dim	Intracerebral haemmorrhage	rs2601762	A	G	A	G	0.1349	-0.0305396	0.3193	0.174621	0.307039	0.0298982	10	0.02704	33794680	6.35799e-07	2	TRUE	0.00718948	24.8747
ebi-a-GCST90001825	B cell	IgD on IgD+ CD38dim	Intracerebral haemmorrhage	rs28460269	C	G	C	G	0.1292	0.0170022	0.2676	0.168731	0.574731	0.0303017	1	0.02865	12135892	6.66101e-06	2	TRUE	0.00588212	20.3246
ebi-a-GCST90001825	B cell	IgD on IgD+ CD38dim	Intracerebral haemmorrhage	rs28669075	T	C	T	C	-0.2111	-0.0361912	0.4075	0.371835	0.121623	0.0233794	15	0.02508	40856521	5.47394e-17	2	TRUE	0.0201967	70.8058
ebi-a-GCST90001825	B cell	IgD on IgD+ CD38dim	Intracerebral haemmorrhage	rs28723652	A	C	A	C	0.4141	0.0138725	0.0442	0.134059	0.696813	0.0356048	14	0.07351	106644507	1.892e-08	2	TRUE	0.00914843	31.715
ebi-a-GCST90001825	B cell	IgD on IgD+ CD38dim	Intracerebral haemmorrhage	rs35501848	T	G	T	G	-0.1647	-0.01891	0.4878	0.349361	0.425601	0.0237342	17	0.02506	62021003	5.72532e-11	2	TRUE	0.0124114	43.169
ebi-a-GCST90001825	B cell	IgD on IgD+ CD38dim	Intracerebral haemmorrhage	rs3903770	T	C	T	C	-0.3349	0.0143476	0.0294	0.0854443	0.724443	0.0406991	13	0.07493	50394478	8.05508e-06	2	TRUE	0.0057786	19.9648
ebi-a-GCST90001825	B cell	IgD on IgD+ CD38dim	Intracerebral haemmorrhage	rs6107127	G	A	G	A	0.2543	0.024276	0.0595	0.122873	0.481731	0.0345064	20	0.05566	25979030	5.07002e-06	2	TRUE	0.00603667	20.8619
ebi-a-GCST90001825	B cell	IgD on IgD+ CD38dim	Intracerebral haemmorrhage	rs709589	T	C	T	C	-0.6238	-0.0136301	0.4557	0.486637	0.584957	0.0249563	14	0.03019	106306841	9.24698e-90	2	TRUE	0.110493	426.689
ebi-a-GCST90001825	B cell	IgD on IgD+ CD38dim	Intracerebral haemmorrhage	rs7143148	C	T	C	T	-0.1258	-0.0182026	0.3118	0.233919	0.500674	0.0270297	14	0.02683	105927433	2.83002e-06	2	TRUE	0.00635582	21.9719
ebi-a-GCST90001825	B cell	IgD on IgD+ CD38dim	Intracerebral haemmorrhage	rs72715996	A	G	A	G	-0.2377	-0.0196294	0.0863	0.234958	0.480552	0.0278267	14	0.04494	105277950	1.302e-07	2	TRUE	0.00807406	27.9601
ebi-a-GCST90001825	B cell	IgD on IgD+ CD38dim	Intracerebral haemmorrhage	rs72819694	T	C	T	C	-0.4217	-0.00434446	0.0185	0.157315	0.888654	0.0310301	10	0.09178	84605536	4.47497e-06	2	TRUE	0.00610481	21.0988
ebi-a-GCST90001825	B cell	IgD on IgD+ CD38dim	Intracerebral haemmorrhage	rs77606890	A	G	A	G	0.3627	0.0727795	0.0245	0.0368799	0.231908	0.06088	3	0.08114	74792288	8.0809e-06	2	TRUE	0.00578	19.9697
ebi-a-GCST90001825	B cell	IgD on IgD+ CD38dim	Intracerebral haemmorrhage	rs78102093	G	A	G	A	-0.2888	-0.0399413	0.0406	0.020447	0.613942	0.0791771	10	0.06443	12691374	7.60501e-06	2	TRUE	0.00581175	20.0801
ebi-a-GCST90001825	B cell	IgD on IgD+ CD38dim	Intracerebral haemmorrhage	rs79925536	C	T	C	T	-0.333	0.264286	0.0447	0.00400583	0.158443	0.187393	6	0.07205	29413972	3.93197e-06	2	TRUE	0.00617661	21.3485
ebi-a-GCST90001825	B cell	IgD on IgD+ CD38dim	Intracerebral haemmorrhage	rs9443423	T	G	T	G	-0.1633	0.00614034	0.1752	0.343301	0.796033	0.0237552	6	0.03348	78306504	1.12001e-06	2	TRUE	0.00687426	23.7765
ebi-a-GCST90001825	B cell	IgD on IgD+ CD38dim	Intracerebral haemmorrhage	rs9639820	G	A	G	A	0.1551	-0.0152076	0.3917	0.323402	0.528935	0.0241531	7	0.02525	40094641	8.84504e-10	2	TRUE	0.0108587	37.7093
ebi-a-GCST90001470	cDC	CD62L- plasmacytoid DC AC	Intracerebral haemmorrhage	rs116054627	A	G	A	G	0.3356	-0.000800272	0.0413	0.122372	0.98151	0.0345299	2	0.06158	51168498	5.38505e-08	2	TRUE	0.00856738	29.6833
ebi-a-GCST90001470	cDC	CD62L- plasmacytoid DC AC	Intracerebral haemmorrhage	rs11659751	A	T	A	T	0.209	0.0180384	0.0772	0.12524	0.59948	0.0343492	18	0.04558	55736723	4.70804e-06	2	TRUE	0.00608017	21.0131
ebi-a-GCST90001470	cDC	CD62L- plasmacytoid DC AC	Intracerebral haemmorrhage	rs116894787	C	G	C	G	0.5376	-0.158373	0.0111	0.00074678	0.698937	0.409491	10	0.1152	12240106	3.18801e-06	2	TRUE	0.00629638	21.7651
ebi-a-GCST90001470	cDC	CD62L- plasmacytoid DC AC	Intracerebral haemmorrhage	rs118054784	A	G	A	G	0.2985	-0.0218876	0.0422	0.0220912	0.77875	0.0779061	8	0.0621	130658684	1.59698e-06	2	TRUE	0.00667754	23.0915
ebi-a-GCST90001470	cDC	CD62L- plasmacytoid DC AC	Intracerebral haemmorrhage	rs12061996	G	A	G	A	-0.1861	-0.0466034	0.0947	0.0342997	0.456703	0.0626149	1	0.04131	167814385	6.88906e-06	2	TRUE	0.00587011	20.2829
ebi-a-GCST90001470	cDC	CD62L- plasmacytoid DC AC	Intracerebral haemmorrhage	rs13201703	A	C	A	C	0.252	-0.00553856	0.0508	0.0472862	0.917748	0.0536313	6	0.05616	22921471	7.45006e-06	2	TRUE	0.00582412	20.1231
ebi-a-GCST90001470	cDC	CD62L- plasmacytoid DC AC	Intracerebral haemmorrhage	rs1391986	T	G	T	G	0.7317	0.0586912	0.0061	0.0213688	0.454664	0.0784997	5	0.1561	52071311	2.87402e-06	2	TRUE	0.00635204	21.9587
ebi-a-GCST90001470	cDC	CD62L- plasmacytoid DC AC	Intracerebral haemmorrhage	rs1472757	C	T	C	T	-0.1252	-0.0328419	0.6057	0.592075	0.159326	0.0233361	5	0.02495	6455872	5.45306e-07	2	TRUE	0.00727307	25.166
ebi-a-GCST90001470	cDC	CD62L- plasmacytoid DC AC	Intracerebral haemmorrhage	rs1499242	G	T	G	T	0.1874	-0.0918796	0.1046	0.248478	0.000501845	0.0264039	11	0.0397	22793809	2.44101e-06	2	TRUE	0.00644128	22.2692
ebi-a-GCST90001470	cDC	CD62L- plasmacytoid DC AC	Intracerebral haemmorrhage	rs150918748	T	C	T	C	0.8677	0.307338	0.004	0.00286229	0.148507	0.212716	22	0.1908	43446390	5.63197e-06	2	TRUE	0.00598133	20.6695
ebi-a-GCST90001470	cDC	CD62L- plasmacytoid DC AC	Intracerebral haemmorrhage	rs16957038	A	G	A	G	1.17	0.0805135	0.0022	0.034295	0.196088	0.0622795	13	0.2465	100542252	2.15298e-06	2	TRUE	0.0065121	22.5157
ebi-a-GCST90001470	cDC	CD62L- plasmacytoid DC AC	Intracerebral haemmorrhage	rs170697	A	G	A	G	0.1127	-0.0110446	0.507	0.581313	0.630031	0.0229292	14	0.02415	83856849	3.16403e-06	2	TRUE	0.00629638	21.7651
ebi-a-GCST90001470	cDC	CD62L- plasmacytoid DC AC	Intracerebral haemmorrhage	rs17224524	C	T	C	T	-0.129	-0.0531756	0.2945	0.152167	0.0918438	0.0315442	2	0.02753	182346146	2.87098e-06	2	TRUE	0.00634778	21.9439
ebi-a-GCST90001470	cDC	CD62L- plasmacytoid DC AC	Intracerebral haemmorrhage	rs191779135	G	A	G	A	-0.2628	-0.0566922	0.0865	0.00416797	0.755717	0.182226	4	0.04325	82502357	1.376e-09	2	TRUE	0.0106282	36.8999
ebi-a-GCST90001470	cDC	CD62L- plasmacytoid DC AC	Intracerebral haemmorrhage	rs4462104	C	T	C	T	-0.1397	-0.0138498	0.2011	0.165425	0.649724	0.0304964	1	0.03017	36975893	3.764e-06	2	TRUE	0.00619957	21.4284
ebi-a-GCST90001470	cDC	CD62L- plasmacytoid DC AC	Intracerebral haemmorrhage	rs4928176	A	G	A	G	0.111	0.0285384	0.525	0.500476	0.206784	0.0226054	3	0.02436	98972835	5.425e-06	2	TRUE	0.00600477	20.751
ebi-a-GCST90001470	cDC	CD62L- plasmacytoid DC AC	Intracerebral haemmorrhage	rs56374915	A	G	A	G	-0.1835	-0.0576611	0.1119	0.0728293	0.184554	0.0434567	7	0.03892	115086436	2.52802e-06	2	TRUE	0.00642609	22.2164
ebi-a-GCST90001470	cDC	CD62L- plasmacytoid DC AC	Intracerebral haemmorrhage	rs61936377	C	T	C	T	0.1364	0.00430153	0.2503	0.191683	0.881738	0.0289147	12	0.02822	63530291	1.39601e-06	2	TRUE	0.00675139	23.3487
ebi-a-GCST90001470	cDC	CD62L- plasmacytoid DC AC	Intracerebral haemmorrhage	rs6535445	C	T	C	T	-0.2794	-0.0507092	0.3435	0.25575	0.0500668	0.02588	4	0.02525	84151427	5.62471e-28	2	TRUE	0.0343992	122.371
ebi-a-GCST90001470	cDC	CD62L- plasmacytoid DC AC	Intracerebral haemmorrhage	rs72716416	T	C	T	C	0.3081	0.0165993	0.0325	0.11351	0.640804	0.035577	8	0.06925	131993230	8.87503e-06	2	TRUE	0.00572625	19.7829
ebi-a-GCST90001470	cDC	CD62L- plasmacytoid DC AC	Intracerebral haemmorrhage	rs75472065	C	A	C	A	0.6561	-0.0369924	0.007	0.00628867	0.798915	0.145209	3	0.1466	77076673	7.89696e-06	2	TRUE	0.00579387	20.0179
ebi-a-GCST90001470	cDC	CD62L- plasmacytoid DC AC	Intracerebral haemmorrhage	rs9403901	A	G	A	G	-0.1501	0.0199383	0.1635	0.108877	0.584244	0.0364372	6	0.03311	148286133	5.98205e-06	2	TRUE	0.00594394	20.5395
ebi-a-GCST90001470	cDC	CD62L- plasmacytoid DC AC	Intracerebral haemmorrhage	rs9502274	T	A	T	A	-0.1362	0.0319854	0.2024	0.185	0.273756	0.029225	6	0.03052	566060	8.36604e-06	2	TRUE	0.00576098	19.9036
ebi-a-GCST90001470	cDC	CD62L- plasmacytoid DC AC	Intracerebral haemmorrhage	rs9900969	T	G	T	G	0.1321	0.043004	0.2107	0.176574	0.151017	0.0299482	17	0.02954	76194489	8.00903e-06	2	TRUE	0.00578476	19.9863
ebi-a-GCST90002090	cDC	CD11c on granulocyte	Intracerebral haemmorrhage	rs113861918	T	C	T	C	-0.215	-0.0128035	0.1677	0.0823106	0.754249	0.0409006	19	0.03692	52129097	6.41904e-09	2	TRUE	0.00977035	33.8923
ebi-a-GCST90002090	cDC	CD11c on granulocyte	Intracerebral haemmorrhage	rs114393604	C	G	C	G	-1.448	0.00340516	0.0019	0.0111915	0.974759	0.107621	1	0.3272	9765679	9.99194e-06	2	TRUE	0.00566583	19.573
ebi-a-GCST90002090	cDC	CD11c on granulocyte	Intracerebral haemmorrhage	rs11719519	T	C	T	C	0.167	-0.016833	0.7893	0.578685	0.464447	0.0230102	3	0.03417	186104558	1.083e-06	2	TRUE	0.00690169	23.8721
ebi-a-GCST90002090	cDC	CD11c on granulocyte	Intracerebral haemmorrhage	rs117596617	A	G	A	G	-0.2022	-0.0223265	0.1311	0.0748852	0.610969	0.04389	20	0.04167	52794798	1.29101e-06	2	TRUE	0.0068041	23.5322
ebi-a-GCST90002090	cDC	CD11c on granulocyte	Intracerebral haemmorrhage	rs11841867	A	G	A	G	0.253	0.0591001	0.0725	0.0777925	0.162764	0.0423403	13	0.05476	29022875	4.018e-06	2	TRUE	0.00617228	21.3335
ebi-a-GCST90002090	cDC	CD11c on granulocyte	Intracerebral haemmorrhage	rs12122013	C	T	C	T	-0.1452	0.00186795	0.6593	0.761016	0.943877	0.026534	1	0.02974	162860370	1.10999e-06	2	TRUE	0.00688764	23.8231
ebi-a-GCST90002090	cDC	CD11c on granulocyte	Intracerebral haemmorrhage	rs1231330	G	A	G	A	0.1257	0.0411921	0.56	0.521833	0.0704206	0.0227682	9	0.02833	25717386	9.52007e-06	2	TRUE	0.00569531	19.6754
ebi-a-GCST90002090	cDC	CD11c on granulocyte	Intracerebral haemmorrhage	rs13110782	A	G	A	G	-0.123	-0.0192786	0.5247	0.402726	0.403784	0.0230913	4	0.02765	186808581	9.06192e-06	2	TRUE	0.00572463	19.7773
ebi-a-GCST90002090	cDC	CD11c on granulocyte	Intracerebral haemmorrhage	rs138075266	G	T	G	T	-1.161	-0.100013	0.003	0.0167555	0.25732	0.0882923	7	0.2537	28584086	4.923e-06	2	TRUE	0.00605628	20.9301
ebi-a-GCST90002090	cDC	CD11c on granulocyte	Intracerebral haemmorrhage	rs139788044	T	C	T	C	-0.236	-0.00589187	0.0804	0.0447534	0.914781	0.0550592	15	0.0519	24527620	5.65705e-06	2	TRUE	0.00598005	20.6651
ebi-a-GCST90002090	cDC	CD11c on granulocyte	Intracerebral haemmorrhage	rs16947237	C	T	C	T	-0.1677	0.0289844	0.1616	0.103344	0.43953	0.0374967	13	0.03785	92923296	9.73397e-06	2	TRUE	0.00567912	19.6192
ebi-a-GCST90002090	cDC	CD11c on granulocyte	Intracerebral haemmorrhage	rs1801274	G	A	G	A	0.248	0.0294474	0.3209	0.503194	0.192879	0.0226152	1	0.02982	161479745	1.36395e-16	2	TRUE	0.0197268	69.125
ebi-a-GCST90002090	cDC	CD11c on granulocyte	Intracerebral haemmorrhage	rs2026075	A	G	A	G	0.1315	-0.0313005	0.65	0.688681	0.200001	0.0244239	9	0.02951	520886	8.58994e-06	2	TRUE	0.00574423	19.8454
ebi-a-GCST90002090	cDC	CD11c on granulocyte	Intracerebral haemmorrhage	rs34744703	G	C	G	C	-0.1726	-0.0083182	0.1589	0.152419	0.790974	0.031384	4	0.03832	188861213	6.897e-06	2	TRUE	0.00586807	20.2758
ebi-a-GCST90002090	cDC	CD11c on granulocyte	Intracerebral haemmorrhage	rs35852864	T	C	T	C	0.2722	-0.0278128	0.0716	0.00938911	0.814888	0.118794	1	0.05539	181217088	9.43496e-07	2	TRUE	0.00697739	24.1357
ebi-a-GCST90002090	cDC	CD11c on granulocyte	Intracerebral haemmorrhage	rs4743771	A	C	A	C	-0.1456	-0.0218119	0.2711	0.381622	0.349161	0.0232979	9	0.03177	107722282	4.79402e-06	2	TRUE	0.00607383	20.9911
ebi-a-GCST90002090	cDC	CD11c on granulocyte	Intracerebral haemmorrhage	rs55828113	T	C	T	C	-0.2667	0.0412126	0.0682	0.0560745	0.397077	0.0486656	2	0.05624	195660273	2.229e-06	2	TRUE	0.00650045	22.4752
ebi-a-GCST90002090	cDC	CD11c on granulocyte	Intracerebral haemmorrhage	rs78304446	T	C	T	C	-0.2958	-0.0338394	0.0542	0.0402708	0.558775	0.0578786	10	0.06198	133662338	1.90902e-06	2	TRUE	0.00658332	22.7636
ebi-a-GCST90002090	cDC	CD11c on granulocyte	Intracerebral haemmorrhage	rs79027362	C	A	C	A	-0.4991	-0.185651	0.0158	0.00120117	0.59087	0.345349	4	0.1128	72155939	9.97011e-06	2	TRUE	0.00566384	19.5661
ebi-a-GCST90002090	cDC	CD11c on granulocyte	Intracerebral haemmorrhage	rs8046381	C	T	C	T	0.4684	0.0715953	0.8668	0.870125	0.0357808	0.0341026	16	0.04088	31379355	9.63385e-30	2	TRUE	0.0367919	131.208
ebi-a-GCST90002090	cDC	CD11c on granulocyte	Intracerebral haemmorrhage	rs9671321	G	A	G	A	0.1653	0.0301943	0.3086	0.248858	0.248071	0.0261412	14	0.03099	23151953	1.04201e-07	2	TRUE	0.00820999	28.4348
ebi-a-GCST90002090	cDC	CD11c on granulocyte	Intracerebral haemmorrhage	rs9923916	T	C	T	C	0.1614	-0.0336071	0.1863	0.194409	0.238862	0.0285329	16	0.03597	1322605	7.49497e-06	2	TRUE	0.00582385	20.1221
ebi-a-GCST90002023	Maturation stages of T cell	CD4 on CM CD4 +	Intracerebral haemmorrhage	rs11584966	G	A	G	A	-0.2783	-0.0211534	0.05	0.125445	0.534392	0.0340462	1	0.06249	226382922	8.81008e-06	2	TRUE	0.00573756	19.8222
ebi-a-GCST90002023	Maturation stages of T cell	CD4 on CM CD4 +	Intracerebral haemmorrhage	rs11615628	A	G	A	G	-0.3032	-0.00744643	0.2464	0.288746	0.766043	0.0250254	12	0.03145	6903631	1.11892e-21	2	TRUE	0.0263299	92.889
ebi-a-GCST90002023	Maturation stages of T cell	CD4 on CM CD4 +	Intracerebral haemmorrhage	rs12480162	A	G	A	G	-0.254	0.0534089	0.0642	0.116808	0.129845	0.0352601	20	0.05724	46475035	9.44604e-06	2	TRUE	0.00569649	19.6796
ebi-a-GCST90002023	Maturation stages of T cell	CD4 on CM CD4 +	Intracerebral haemmorrhage	rs181188506	T	C	T	C	0.4889	-0.12019	0.0175	0.0291498	0.0809748	0.0688748	2	0.1078	74231575	6.01395e-06	2	TRUE	0.00594883	20.5565
ebi-a-GCST90002023	Maturation stages of T cell	CD4 on CM CD4 +	Intracerebral haemmorrhage	rs3129267	G	C	G	C	-0.1988	0.0348058	0.7735	0.651198	0.142006	0.0237039	6	0.03437	33098896	8.10401e-09	2	TRUE	0.00964022	33.4365
ebi-a-GCST90002023	Maturation stages of T cell	CD4 on CM CD4 +	Intracerebral haemmorrhage	rs4487854	G	A	G	A	-0.3703	-0.0752058	0.9681	0.991974	0.55399	0.127082	9	0.07729	137844723	1.737e-06	2	TRUE	0.00663423	22.9408
ebi-a-GCST90002023	Maturation stages of T cell	CD4 on CM CD4 +	Intracerebral haemmorrhage	rs4495271	A	G	A	G	-0.183	-0.0145243	0.1372	0.181028	0.622594	0.0295103	6	0.04038	53049236	6.10604e-06	2	TRUE	0.00594022	20.5266
ebi-a-GCST90002023	Maturation stages of T cell	CD4 on CM CD4 +	Intracerebral haemmorrhage	rs547243038	T	C	T	C	-0.3852	0.43958	0.0283	0.00105869	0.217441	0.356408	13	0.08263	52619467	3.27401e-06	2	TRUE	0.00628319	21.7192
ebi-a-GCST90002023	Maturation stages of T cell	CD4 on CM CD4 +	Intracerebral haemmorrhage	rs6063990	A	G	A	G	-0.2585	-0.0103606	0.0615	0.121908	0.764552	0.0345921	20	0.05682	52386784	5.60106e-06	2	TRUE	0.00598593	20.6855
ebi-a-GCST90002023	Maturation stages of T cell	CD4 on CM CD4 +	Intracerebral haemmorrhage	rs62027494	G	C	G	C	-1.084	0.164902	0.0038	0.0265468	0.0243944	0.0732618	15	0.2426	94203188	8.23398e-06	2	TRUE	0.0057754	19.9537
ebi-a-GCST90002023	Maturation stages of T cell	CD4 on CM CD4 +	Intracerebral haemmorrhage	rs6580816	T	C	T	C	0.1553	-0.00916321	0.683	0.571967	0.688481	0.0228556	12	0.02994	51622418	2.28202e-07	2	TRUE	0.00776736	26.8897
ebi-a-GCST90002023	Maturation stages of T cell	CD4 on CM CD4 +	Intracerebral haemmorrhage	rs7145500	A	G	A	G	0.1529	-0.00632718	0.6198	0.609787	0.784375	0.0231237	14	0.02827	65884212	6.80393e-08	2	TRUE	0.00843924	29.2355
ebi-a-GCST90002023	Maturation stages of T cell	CD4 on CM CD4 +	Intracerebral haemmorrhage	rs72825704	C	T	C	T	0.1706	-0.028985	0.1724	0.147665	0.362704	0.0318437	2	0.03626	99239164	2.65999e-06	2	TRUE	0.00639933	22.1233
ebi-a-GCST90002023	Maturation stages of T cell	CD4 on CM CD4 +	Intracerebral haemmorrhage	rs7908436	A	G	A	G	-0.1273	0.0620212	0.522	0.445861	0.00692086	0.0229655	10	0.02821	106139081	6.62506e-06	2	TRUE	0.00588987	20.3516
ebi-a-GCST90002023	Maturation stages of T cell	CD4 on CM CD4 +	Intracerebral haemmorrhage	rs8009128	A	G	A	G	-0.2077	0.0263982	0.887	0.806067	0.355685	0.0285813	14	0.04427	33560928	2.837e-06	2	TRUE	0.00636359	21.9989
ebi-a-GCST90002023	Maturation stages of T cell	CD4 on CM CD4 +	Intracerebral haemmorrhage	rs9992090	T	C	T	C	-0.1353	-0.031872	0.2909	0.338686	0.183431	0.0239591	4	0.03036	150982870	8.63694e-06	2	TRUE	0.00574527	19.849
ebi-a-GCST90002098	Maturation stages of T cell	CD45RA on naive CD4+	Intracerebral haemmorrhage	rs10022333	G	C	G	C	-0.1337	0.0249493	0.2527	0.228227	0.35402	0.0269193	4	0.02982	19362367	7.58298e-06	2	TRUE	0.00581481	20.0907
ebi-a-GCST90002098	Maturation stages of T cell	CD45RA on naive CD4+	Intracerebral haemmorrhage	rs113885925	T	C	T	C	0.4252	-0.060958	0.0203	0.0124737	0.546405	0.101065	2	0.09388	38094107	6.15503e-06	2	TRUE	0.00593303	20.5016
ebi-a-GCST90002098	Maturation stages of T cell	CD45RA on naive CD4+	Intracerebral haemmorrhage	rs115645435	C	T	C	T	0.4693	0.0433695	0.0153	0.0172957	0.625708	0.0889125	4	0.1042	22091595	6.92006e-06	2	TRUE	0.0058672	20.2728
ebi-a-GCST90002098	Maturation stages of T cell	CD45RA on naive CD4+	Intracerebral haemmorrhage	rs117626397	G	A	G	A	2.551	-0.192419	0.0005	0.0154562	0.0435311	0.0953239	10	0.5596	131423918	5.36105e-06	2	TRUE	0.00600991	20.7689
ebi-a-GCST90002098	Maturation stages of T cell	CD45RA on naive CD4+	Intracerebral haemmorrhage	rs12730924	G	A	G	A	0.1271	0.00360832	0.2859	0.333392	0.880895	0.0240821	1	0.02865	10870863	9.44909e-06	2	TRUE	0.00569354	19.6693
ebi-a-GCST90002098	Maturation stages of T cell	CD45RA on naive CD4+	Intracerebral haemmorrhage	rs138915779	A	C	A	C	1.33	0.132332	0.0036	0.0158863	0.146889	0.0912251	1	0.2281	190079170	6.18899e-09	2	TRUE	0.00979486	33.9782
ebi-a-GCST90002098	Maturation stages of T cell	CD45RA on naive CD4+	Intracerebral haemmorrhage	rs139544135	T	C	T	C	0.3938	-0.105084	0.0223	0.00892382	0.380575	0.119845	2	0.08713	37885284	6.45595e-06	2	TRUE	0.00590831	20.4156
ebi-a-GCST90002098	Maturation stages of T cell	CD45RA on naive CD4+	Intracerebral haemmorrhage	rs144138175	T	C	T	C	0.3973	0.129144	0.0244	0.00740224	0.336925	0.134489	2	0.08591	44957486	3.926e-06	2	TRUE	0.00618409	21.3745
ebi-a-GCST90002098	Maturation stages of T cell	CD45RA on naive CD4+	Intracerebral haemmorrhage	rs145947216	T	C	T	C	0.7147	-0.21677	0.0375	0.00753961	0.103678	0.13321	2	0.07055	38596674	9.977e-24	2	TRUE	0.0289932	102.565
ebi-a-GCST90002098	Maturation stages of T cell	CD45RA on naive CD4+	Intracerebral haemmorrhage	rs146899923	C	T	C	T	0.6632	-0.0300729	0.0091	0.0190465	0.723687	0.0850632	1	0.1411	195919849	2.70203e-06	2	TRUE	0.00638665	22.0791
ebi-a-GCST90002098	Maturation stages of T cell	CD45RA on naive CD4+	Intracerebral haemmorrhage	rs147071297	A	G	A	G	1.525	-0.1024	0.0036	0.0214158	0.198347	0.0796101	1	0.2126	191648600	9.25124e-13	2	TRUE	0.0147496	51.4234
ebi-a-GCST90002098	Maturation stages of T cell	CD45RA on naive CD4+	Intracerebral haemmorrhage	rs147692482	T	C	T	C	0.6089	-0.0911455	0.0246	0.0149127	0.33244	0.0940409	2	0.08426	39864242	6.3183e-13	2	TRUE	0.0149665	52.1911
ebi-a-GCST90002098	Maturation stages of T cell	CD45RA on naive CD4+	Intracerebral haemmorrhage	rs1641548	T	C	T	C	0.176	0.00232927	0.1533	0.136691	0.94384	0.0330651	17	0.03597	7574779	1.04501e-06	2	TRUE	0.00691752	23.9272
ebi-a-GCST90002098	Maturation stages of T cell	CD45RA on naive CD4+	Intracerebral haemmorrhage	rs17583875	A	G	A	G	2.212	-0.0694773	0.0029	0.0216417	0.371735	0.0777824	1	0.2318	197924770	2.83074e-21	2	TRUE	0.0258111	91.0103
ebi-a-GCST90002098	Maturation stages of T cell	CD45RA on naive CD4+	Intracerebral haemmorrhage	rs182240059	G	C	G	C	0.6602	-0.0866375	0.0351	0.0153451	0.352109	0.0931079	2	0.07094	38955419	2.53105e-20	2	TRUE	0.0245799	86.5597
ebi-a-GCST90002098	Maturation stages of T cell	CD45RA on naive CD4+	Intracerebral haemmorrhage	rs187089343	C	A	C	A	1.023	-0.123633	0.004	0.0140167	0.198956	0.0962472	1	0.206	182091538	7.12492e-07	2	TRUE	0.00712414	24.647
ebi-a-GCST90002098	Maturation stages of T cell	CD45RA on naive CD4+	Intracerebral haemmorrhage	rs2037224	A	T	A	T	-0.2208	0.0846185	0.9191	0.955846	0.130291	0.0559293	2	0.04855	45957253	5.64495e-06	2	TRUE	0.00598184	20.6713
ebi-a-GCST90002098	Maturation stages of T cell	CD45RA on naive CD4+	Intracerebral haemmorrhage	rs28590272	G	A	G	A	0.1304	-0.00246488	0.2668	0.419292	0.914569	0.0229767	7	0.02937	50360663	9.35901e-06	2	TRUE	0.00570275	19.7013
ebi-a-GCST90002098	Maturation stages of T cell	CD45RA on naive CD4+	Intracerebral haemmorrhage	rs34558770	T	C	T	C	0.4963	-0.00815228	0.1871	0.0576116	0.866722	0.0485765	2	0.03241	38933040	5.75043e-51	2	TRUE	0.0638687	234.357
ebi-a-GCST90002098	Maturation stages of T cell	CD45RA on naive CD4+	Intracerebral haemmorrhage	rs35550194	A	G	A	G	0.3391	0.0688384	0.0375	0.0597034	0.150579	0.0478879	3	0.06779	10639764	6.00095e-07	2	TRUE	0.00722761	25.0076
ebi-a-GCST90002098	Maturation stages of T cell	CD45RA on naive CD4+	Intracerebral haemmorrhage	rs35592432	C	G	C	G	-0.4046	-0.0383106	0.0259	0.0249304	0.598786	0.0728137	3	0.08034	71355240	5.04801e-07	2	TRUE	0.00732513	25.3475
ebi-a-GCST90002098	Maturation stages of T cell	CD45RA on naive CD4+	Intracerebral haemmorrhage	rs4952123	A	G	A	G	0.1414	-0.0151694	0.2809	0.259237	0.562646	0.0262031	2	0.02939	30573621	1.56498e-06	2	TRUE	0.00668968	23.1338
ebi-a-GCST90002098	Maturation stages of T cell	CD45RA on naive CD4+	Intracerebral haemmorrhage	rs531042	T	G	T	G	-0.1404	-0.0473854	0.7608	0.828771	0.114868	0.0300538	6	0.03111	124879453	6.65396e-06	2	TRUE	0.005891	20.3555
ebi-a-GCST90002098	Maturation stages of T cell	CD45RA on naive CD4+	Intracerebral haemmorrhage	rs55733272	C	G	C	G	0.1463	-0.0169572	0.194	0.223056	0.539591	0.0276433	18	0.0328	4765016	8.46993e-06	2	TRUE	0.00575513	19.8833
ebi-a-GCST90002098	Maturation stages of T cell	CD45RA on naive CD4+	Intracerebral haemmorrhage	rs61913600	G	A	G	A	0.1272	0.00694751	0.332	0.35382	0.771516	0.0239245	12	0.0278	12884357	4.917e-06	2	TRUE	0.00605435	20.9234
ebi-a-GCST90002098	Maturation stages of T cell	CD45RA on naive CD4+	Intracerebral haemmorrhage	rs61938012	A	G	A	G	-0.1286	0.0265381	0.2789	0.291876	0.287037	0.0249267	12	0.02895	119526748	9.22104e-06	2	TRUE	0.00570846	19.7211
ebi-a-GCST90002098	Maturation stages of T cell	CD45RA on naive CD4+	Intracerebral haemmorrhage	rs62328019	T	C	T	C	0.2505	-0.0787048	0.0565	0.0931199	0.0447651	0.0392179	4	0.05636	147691255	9.15293e-06	2	TRUE	0.00571485	19.7433
ebi-a-GCST90002098	Maturation stages of T cell	CD45RA on naive CD4+	Intracerebral haemmorrhage	rs72783052	A	C	A	C	-0.3646	-0.0424185	0.0273	0.0672174	0.350689	0.0454522	2	0.08176	31031326	8.54791e-06	2	TRUE	0.00575263	19.8746
ebi-a-GCST90002098	Maturation stages of T cell	CD45RA on naive CD4+	Intracerebral haemmorrhage	rs72859264	A	G	A	G	-0.4805	-0.0965296	0.0139	0.0347845	0.118625	0.0618553	11	0.108	11304233	8.93305e-06	2	TRUE	0.00572619	19.7827
ebi-a-GCST90002098	Maturation stages of T cell	CD45RA on naive CD4+	Intracerebral haemmorrhage	rs74967706	C	T	C	T	0.7222	0.0386349	0.0089	0.0304594	0.561193	0.066489	1	0.1347	195466150	8.94602e-08	2	TRUE	0.00829436	28.7294
ebi-a-GCST90002098	Maturation stages of T cell	CD45RA on naive CD4+	Intracerebral haemmorrhage	rs75425544	T	C	T	C	-0.4207	-0.000981595	0.0192	0.0117513	0.992636	0.10635	20	0.09318	31591228	6.58506e-06	2	TRUE	0.00589592	20.3726
ebi-a-GCST90002098	Maturation stages of T cell	CD45RA on naive CD4+	Intracerebral haemmorrhage	rs7605193	G	T	G	T	-0.3245	-0.0283202	0.0643	0.055756	0.563867	0.0490727	2	0.05318	38698112	1.19001e-09	2	TRUE	0.010717	37.2117
ebi-a-GCST90002098	Maturation stages of T cell	CD45RA on naive CD4+	Intracerebral haemmorrhage	rs79000121	G	A	G	A	-0.3227	0.000503043	0.0416	0.0742123	0.990752	0.0434014	7	0.0645	10126364	5.96499e-07	2	TRUE	0.00723015	25.0165
ebi-a-GCST90002098	Maturation stages of T cell	CD45RA on naive CD4+	Intracerebral haemmorrhage	rs79505210	T	C	T	C	0.4859	-0.0599752	0.0194	0.0289427	0.376067	0.0677559	12	0.09477	132969270	3.13199e-07	2	TRUE	0.00759038	26.2724
ebi-a-GCST90002098	Maturation stages of T cell	CD45RA on naive CD4+	Intracerebral haemmorrhage	rs79747818	T	C	T	C	0.3184	-0.225584	0.0689	0.00615859	0.127662	0.148081	2	0.0526	41757305	1.59302e-09	2	TRUE	0.0105485	36.6203
ebi-a-GCST90002098	Maturation stages of T cell	CD45RA on naive CD4+	Intracerebral haemmorrhage	rs80218323	C	T	C	T	1.063	0.0657538	0.0027	0.00610929	0.656883	0.14802	2	0.2321	47895778	4.86799e-06	2	TRUE	0.00606589	20.9635
ebi-a-GCST90002098	Maturation stages of T cell	CD45RA on naive CD4+	Intracerebral haemmorrhage	rs917116	G	T	G	T	0.1762	-0.0047618	0.2548	0.182525	0.87066	0.0292458	7	0.0299	28172739	4.25598e-09	2	TRUE	0.0100029	34.707
ebi-a-GCST90002098	Maturation stages of T cell	CD45RA on naive CD4+	Intracerebral haemmorrhage	rs9852668	G	A	G	A	-0.3956	0.0840758	0.0225	0.0163843	0.351088	0.0901634	3	0.08788	11614622	7.02393e-06	2	TRUE	0.00586138	20.2525
ebi-a-GCST90001984	Monocyte	HLA DR on CD14- CD16+ monocyte	Intracerebral haemmorrhage	rs116671810	A	G	A	G	0.3239	0.209004	0.0711	0.000841105	0.5952	0.393371	6	0.05515	31450274	4.65704e-09	2	TRUE	0.00993607	34.4729
ebi-a-GCST90001984	Monocyte	HLA DR on CD14- CD16+ monocyte	Intracerebral haemmorrhage	rs118138479	A	G	A	G	0.8951	-0.0284406	0.004	0.032798	0.65454	0.0635594	10	0.1981	122312157	6.46502e-06	2	TRUE	0.00590504	20.4043
ebi-a-GCST90001984	Monocyte	HLA DR on CD14- CD16+ monocyte	Intracerebral haemmorrhage	rs13076004	G	A	G	A	-0.1591	0.00733356	0.1487	0.216412	0.790045	0.0275437	3	0.03462	34698655	4.47404e-06	2	TRUE	0.00610726	21.1073
ebi-a-GCST90001984	Monocyte	HLA DR on CD14- CD16+ monocyte	Intracerebral haemmorrhage	rs139411978	A	G	A	G	-0.1172	0.0071513	0.31	0.465703	0.7548	0.0228977	2	0.02647	16339295	9.86211e-06	2	TRUE	0.0056715	19.5927
ebi-a-GCST90001984	Monocyte	HLA DR on CD14- CD16+ monocyte	Intracerebral haemmorrhage	rs142856632	T	G	T	G	0.3674	-0.301896	0.0239	0.00278635	0.175066	0.22262	5	0.08089	150300374	5.745e-06	2	TRUE	0.00596637	20.6175
ebi-a-GCST90001984	Monocyte	HLA DR on CD14- CD16+ monocyte	Intracerebral haemmorrhage	rs2297606	T	G	T	G	-0.1374	0.0367834	0.2457	0.343329	0.12377	0.0238987	1	0.02879	154321084	1.87202e-06	2	TRUE	0.00658328	22.7634
ebi-a-GCST90001984	Monocyte	HLA DR on CD14- CD16+ monocyte	Intracerebral haemmorrhage	rs412492	T	A	T	A	-0.299	0.0437074	0.7974	0.679348	0.0703558	0.024153	6	0.03392	32213831	1.826e-18	2	TRUE	0.0221076	77.6565
ebi-a-GCST90001984	Monocyte	HLA DR on CD14- CD16+ monocyte	Intracerebral haemmorrhage	rs56353032	T	A	T	A	-0.175	0.0233903	0.139	0.258506	0.366737	0.0259143	20	0.03586	17369072	1.10601e-06	2	TRUE	0.0068814	23.8014
ebi-a-GCST90001984	Monocyte	HLA DR on CD14- CD16+ monocyte	Intracerebral haemmorrhage	rs577546	C	T	C	T	-0.138	-0.0135417	0.7984	0.730885	0.595188	0.0254863	5	0.03052	6557042	6.36297e-06	2	TRUE	0.00591335	20.4332
ebi-a-GCST90001984	Monocyte	HLA DR on CD14- CD16+ monocyte	Intracerebral haemmorrhage	rs61742525	A	G	A	G	0.313	0.142174	0.0888	0.00391202	0.415468	0.174595	6	0.04821	33072522	9.64273e-11	2	TRUE	0.0121155	42.1271
ebi-a-GCST90001984	Monocyte	HLA DR on CD14- CD16+ monocyte	Intracerebral haemmorrhage	rs6808893	T	C	T	C	-0.2043	-0.0178623	0.5719	0.560122	0.433381	0.0228005	3	0.02491	188133439	3.26964e-16	2	TRUE	0.0191952	67.2259
ebi-a-GCST90001984	Monocyte	HLA DR on CD14- CD16+ monocyte	Intracerebral haemmorrhage	rs6917212	G	C	G	C	-0.476	0.0284871	0.777	0.695882	0.247794	0.0246487	6	0.03201	32583005	1.32495e-48	2	TRUE	0.0604482	220.999
ebi-a-GCST90001984	Monocyte	HLA DR on CD14- CD16+ monocyte	Intracerebral haemmorrhage	rs7297160	T	C	T	C	-0.1194	0.0419683	0.3259	0.360197	0.0773624	0.0237619	12	0.02648	92681286	6.75196e-06	2	TRUE	0.00588074	20.3198
ebi-a-GCST90001984	Monocyte	HLA DR on CD14- CD16+ monocyte	Intracerebral haemmorrhage	rs73499473	T	C	T	C	0.3801	0.00806166	0.776	0.732314	0.753073	0.0256259	16	0.02898	10978885	1.90897e-38	2	TRUE	0.047666	171.928
ebi-a-GCST90001984	Monocyte	HLA DR on CD14- CD16+ monocyte	Intracerebral haemmorrhage	rs74970695	A	T	A	T	0.2118	0.0584829	0.0844	0.0874538	0.147277	0.0403548	12	0.04539	27651592	3.18897e-06	2	TRUE	0.0062952	21.761
ebi-a-GCST90001984	Monocyte	HLA DR on CD14- CD16+ monocyte	Intracerebral haemmorrhage	rs7748976	A	G	A	G	0.167	-0.019908	0.1348	0.286947	0.424314	0.0249174	6	0.03681	33890451	5.91099e-06	2	TRUE	0.0059529	20.5707
ebi-a-GCST90001984	Monocyte	HLA DR on CD14- CD16+ monocyte	Intracerebral haemmorrhage	rs7753826	A	T	A	T	-0.1411	0.0619745	0.3407	0.193577	0.0301738	0.0285887	6	0.02834	26042239	6.64997e-07	2	TRUE	0.00716067	24.7743
ebi-a-GCST90001984	Monocyte	HLA DR on CD14- CD16+ monocyte	Intracerebral haemmorrhage	rs8057874	C	G	C	G	0.1477	0.0116515	0.3318	0.412355	0.612569	0.023008	16	0.02631	10706593	2.10698e-08	2	TRUE	0.00908606	31.4968
ebi-a-GCST90001984	Monocyte	HLA DR on CD14- CD16+ monocyte	Intracerebral haemmorrhage	rs9269109	C	T	C	T	0.3511	-0.0456116	0.3592	0.679185	0.05905	0.0241609	6	0.02921	32443266	1.18604e-32	2	TRUE	0.04034	144.393
ebi-a-GCST90001984	Monocyte	HLA DR on CD14- CD16+ monocyte	Intracerebral haemmorrhage	rs9652602	A	T	A	T	0.2421	-0.104841	0.0605	0.0123984	0.302815	0.101747	16	0.05368	11338086	6.69807e-06	2	TRUE	0.00588332	20.3288
ebi-a-GCST90002006	Monocyte	CD64 on monocyte	Intracerebral haemmorrhage	rs10276990	A	C	A	C	0.1893	0.0369129	0.097	0.117681	0.293528	0.0351413	7	0.04177	16903052	6.04895e-06	2	TRUE	0.00594026	20.5267
ebi-a-GCST90002006	Monocyte	CD64 on monocyte	Intracerebral haemmorrhage	rs11065979	T	C	T	C	0.1291	0.0175669	0.4689	0.383933	0.451377	0.0233254	12	0.02624	112059557	9.05191e-07	2	TRUE	0.00699354	24.192
ebi-a-GCST90002006	Monocyte	CD64 on monocyte	Intracerebral haemmorrhage	rs11102540	A	G	A	G	-0.1115	-0.0261233	0.5221	0.379899	0.261921	0.0232856	1	0.02512	113341325	9.3261e-06	2	TRUE	0.00569965	19.6905
ebi-a-GCST90002006	Monocyte	CD64 on monocyte	Intracerebral haemmorrhage	rs112755578	G	A	G	A	-0.446	-0.0353371	0.0758	0.192882	0.230275	0.0294562	1	0.04948	149716369	3.16301e-19	2	TRUE	0.0230932	81.2003
ebi-a-GCST90002006	Monocyte	CD64 on monocyte	Intracerebral haemmorrhage	rs114066620	A	G	A	G	2.315	-0.109252	0.0006	0.0107349	0.324384	0.110861	2	0.4984	67612820	3.52899e-06	2	TRUE	0.00623805	21.5622
ebi-a-GCST90002006	Monocyte	CD64 on monocyte	Intracerebral haemmorrhage	rs116004327	T	G	T	G	0.6192	0.0831283	0.0105	0.0474692	0.118473	0.0532459	1	0.1257	117459175	8.77001e-07	2	TRUE	0.00701062	24.2515
ebi-a-GCST90002006	Monocyte	CD64 on monocyte	Intracerebral haemmorrhage	rs116275309	A	G	A	G	0.8229	0.00423475	0.0133	0.05834	0.930607	0.0486301	1	0.1104	150863650	1.14895e-13	2	TRUE	0.0159079	55.5269
ebi-a-GCST90002006	Monocyte	CD64 on monocyte	Intracerebral haemmorrhage	rs11934532	G	A	G	A	0.1539	-0.0342127	0.217	0.287149	0.171393	0.025014	4	0.03068	182164089	5.52993e-07	2	TRUE	0.00726807	25.1486
ebi-a-GCST90002006	Monocyte	CD64 on monocyte	Intracerebral haemmorrhage	rs141156871	G	T	G	T	0.2624	0.0997054	0.0487	0.0090366	0.410849	0.121237	1	0.05807	150447458	6.42303e-06	2	TRUE	0.00590571	20.4066
ebi-a-GCST90002006	Monocyte	CD64 on monocyte	Intracerebral haemmorrhage	rs142408635	C	T	C	T	-0.3944	-0.0744238	0.0242	0.00851029	0.552568	0.12531	11	0.08159	92180250	1.38998e-06	2	TRUE	0.00675271	23.3532
ebi-a-GCST90002006	Monocyte	CD64 on monocyte	Intracerebral haemmorrhage	rs144106565	C	T	C	T	-0.5286	-0.0396219	0.0182	0.0261783	0.580449	0.0716841	1	0.09295	159117740	1.39801e-08	2	TRUE	0.00932199	32.3223
ebi-a-GCST90002006	Monocyte	CD64 on monocyte	Intracerebral haemmorrhage	rs144823175	G	C	G	C	0.8668	0.00349799	0.0133	0.0225774	0.964341	0.0782438	1	0.1115	149858520	1.00508e-14	2	TRUE	0.0172798	60.3998
ebi-a-GCST90002006	Monocyte	CD64 on monocyte	Intracerebral haemmorrhage	rs145828126	A	G	A	G	-0.3227	0.0414317	0.0478	0.0705792	0.351927	0.0445092	1	0.05896	120233380	4.72705e-08	2	TRUE	0.00864042	29.9385
ebi-a-GCST90002006	Monocyte	CD64 on monocyte	Intracerebral haemmorrhage	rs145970165	G	A	G	A	1.245	0.175697	0.0017	0.0148591	0.0678485	0.0962188	4	0.2812	188717414	9.778e-06	2	TRUE	0.00567099	19.5909
ebi-a-GCST90002006	Monocyte	CD64 on monocyte	Intracerebral haemmorrhage	rs150145799	C	T	C	T	0.7181	0.0319929	0.1327	0.0604257	0.512124	0.0488043	1	0.03619	149738590	2.75613e-83	2	TRUE	0.102781	393.496
ebi-a-GCST90002006	Monocyte	CD64 on monocyte	Intracerebral haemmorrhage	rs16960068	A	G	A	G	0.3004	0.0591945	0.0446	0.0537322	0.23899	0.0502707	17	0.06103	64692068	8.9121e-07	2	TRUE	0.00699976	24.2137
ebi-a-GCST90002006	Monocyte	CD64 on monocyte	Intracerebral haemmorrhage	rs1801274	G	A	G	A	0.3944	0.0294474	0.3259	0.503194	0.192879	0.0226152	1	0.02617	161479745	8.1677e-50	2	TRUE	0.0619863	226.994
ebi-a-GCST90002006	Monocyte	CD64 on monocyte	Intracerebral haemmorrhage	rs185434107	T	C	T	C	0.3343	-0.0866796	0.0381	0.0117899	0.42358	0.108319	1	0.06586	114847760	4.05798e-07	2	TRUE	0.00744057	25.75
ebi-a-GCST90002006	Monocyte	CD64 on monocyte	Intracerebral haemmorrhage	rs188268415	T	C	T	C	-0.5571	0.0982372	0.0451	0.0165921	0.287206	0.0923046	1	0.05946	150401679	1.25314e-20	2	TRUE	0.0249049	87.7331
ebi-a-GCST90002006	Monocyte	CD64 on monocyte	Intracerebral haemmorrhage	rs190928917	T	A	T	A	0.646	-0.0153204	0.008	0.00492524	0.924593	0.161863	6	0.1427	157071062	6.21799e-06	2	TRUE	0.00592728	20.4816
ebi-a-GCST90002006	Monocyte	CD64 on monocyte	Intracerebral haemmorrhage	rs192225504	T	C	T	C	-1.87	-0.147745	0.001	0.00382986	0.43117	0.187687	7	0.3814	1597362	9.89008e-07	2	TRUE	0.00694569	24.0253
ebi-a-GCST90002006	Monocyte	CD64 on monocyte	Intracerebral haemmorrhage	rs192899694	C	T	C	T	-0.3312	0.0462871	0.033	0.0166585	0.626054	0.0949893	1	0.07173	146480265	4.00996e-06	2	TRUE	0.00616473	21.3072
ebi-a-GCST90002006	Monocyte	CD64 on monocyte	Intracerebral haemmorrhage	rs192997418	A	G	A	G	0.8918	-0.0173079	0.0041	0.00204787	0.946776	0.25927	8	0.1979	99553474	6.79094e-06	2	TRUE	0.00587361	20.2951
ebi-a-GCST90002006	Monocyte	CD64 on monocyte	Intracerebral haemmorrhage	rs587759315	T	G	T	G	-0.6364	-0.169672	0.0163	0.0387475	0.00697991	0.0628926	1	0.1196	121480104	1.085e-07	2	TRUE	0.00817063	28.2973
ebi-a-GCST90002006	Monocyte	CD64 on monocyte	Intracerebral haemmorrhage	rs58902422	G	A	G	A	-0.2737	-0.0757608	0.057	0.0265501	0.281795	0.0703903	14	0.05448	39342923	5.29602e-07	2	TRUE	0.00728985	25.2245
ebi-a-GCST90002006	Monocyte	CD64 on monocyte	Intracerebral haemmorrhage	rs597401	C	G	C	G	0.1177	-0.0127533	0.3495	0.280513	0.612098	0.0251504	1	0.02656	109696658	9.53696e-06	2	TRUE	0.00568124	19.6266
ebi-a-GCST90002006	Monocyte	CD64 on monocyte	Intracerebral haemmorrhage	rs6480509	C	A	C	A	0.2692	-0.00580655	0.044	0.13689	0.860078	0.0329402	10	0.05968	73071462	6.65396e-06	2	TRUE	0.00588504	20.3348
ebi-a-GCST90002006	Monocyte	CD64 on monocyte	Intracerebral haemmorrhage	rs76258977	A	T	A	T	-0.2265	-0.00763952	0.0658	0.0546615	0.878416	0.0499386	2	0.05058	219052326	7.74105e-06	2	TRUE	0.0058006	20.0413
ebi-a-GCST90002006	Monocyte	CD64 on monocyte	Intracerebral haemmorrhage	rs76387000	G	C	G	C	-0.4548	-0.128299	0.0265	0.0315044	0.0548631	0.066824	1	0.07867	157185605	8.04007e-09	2	TRUE	0.00963031	33.4018
ebi-a-GCST90002006	Monocyte	CD64 on monocyte	Intracerebral haemmorrhage	rs80178684	G	A	G	A	-0.6492	0.0905673	0.011	0.00418793	0.613092	0.179105	8	0.1176	59726631	3.65401e-08	2	TRUE	0.00878879	30.4572
ebi-a-GCST90002006	Monocyte	CD64 on monocyte	Intracerebral haemmorrhage	rs9941795	A	C	A	C	0.1841	0.0144153	0.1209	0.120122	0.678267	0.03475	21	0.0381	19063114	1.40301e-06	2	TRUE	0.00674742	23.3348
ebi-a-GCST90001514	Myeloid cell	HSC AC	Intracerebral haemmorrhage	rs10080768	T	C	T	C	0.1703	0.0171459	0.7374	0.759187	0.517062	0.0264645	6	0.03596	2760245	2.34202e-06	2	TRUE	0.00648314	22.4149
ebi-a-GCST90001514	Myeloid cell	HSC AC	Intracerebral haemmorrhage	rs10809987	C	T	C	T	0.2534	0.0261851	0.1082	0.136957	0.424691	0.0328007	9	0.05071	13585363	6.39102e-07	2	TRUE	0.00721278	24.9559
ebi-a-GCST90001514	Myeloid cell	HSC AC	Intracerebral haemmorrhage	rs112258784	G	A	G	A	-0.7371	-0.0770071	0.0102	0.00877564	0.524336	0.120952	2	0.1606	191015741	4.75094e-06	2	TRUE	0.00609156	21.0528
ebi-a-GCST90001514	Myeloid cell	HSC AC	Intracerebral haemmorrhage	rs115076910	C	T	C	T	0.1647	0.0258725	0.2484	0.221111	0.341864	0.0272203	11	0.03701	121009383	9.09704e-06	2	TRUE	0.00572894	19.7923
ebi-a-GCST90001514	Myeloid cell	HSC AC	Intracerebral haemmorrhage	rs115937242	A	G	A	G	1.543	0.0729648	0.0086	0.0324412	0.255485	0.064166	2	0.1747	136121922	2.30303e-18	2	TRUE	0.0221932	77.9638
ebi-a-GCST90001514	Myeloid cell	HSC AC	Intracerebral haemmorrhage	rs142114110	G	A	G	A	-0.4209	0.0964032	0.0334	0.0248096	0.191885	0.073871	7	0.08967	82240518	2.87402e-06	2	TRUE	0.00636955	22.0197
ebi-a-GCST90001514	Myeloid cell	HSC AC	Intracerebral haemmorrhage	rs1432243	C	T	C	T	-0.5029	-0.0516761	0.9771	0.8631	0.117613	0.0330226	2	0.1032	137773206	1.20099e-06	2	TRUE	0.00686174	23.7329
ebi-a-GCST90001514	Myeloid cell	HSC AC	Intracerebral haemmorrhage	rs143685973	T	C	T	C	-0.276	-0.0571591	0.0751	0.00828581	0.648622	0.125438	9	0.06129	136023292	7.11394e-06	2	TRUE	0.00586549	20.2668
ebi-a-GCST90001514	Myeloid cell	HSC AC	Intracerebral haemmorrhage	rs2709155	T	G	T	G	0.1444	-0.019605	0.4029	0.344144	0.410502	0.0238211	11	0.03232	4597980	8.32204e-06	2	TRUE	0.00577427	19.9498
ebi-a-GCST90001514	Myeloid cell	HSC AC	Intracerebral haemmorrhage	rs2724803	G	C	G	C	-0.3134	-0.0187973	0.9451	0.92356	0.66189	0.0429846	10	0.06974	12404560	7.42506e-06	2	TRUE	0.00584131	20.1828
ebi-a-GCST90001514	Myeloid cell	HSC AC	Intracerebral haemmorrhage	rs2887466	T	C	T	C	0.152	-0.0129905	0.5823	0.529919	0.566235	0.0226471	3	0.03257	131748507	3.24997e-06	2	TRUE	0.00629693	21.767
ebi-a-GCST90001514	Myeloid cell	HSC AC	Intracerebral haemmorrhage	rs34526926	A	G	A	G	-0.2775	0.0544464	0.0721	0.138369	0.0956093	0.0326706	8	0.0619	78599881	7.82997e-06	2	TRUE	0.00581344	20.0859
ebi-a-GCST90001514	Myeloid cell	HSC AC	Intracerebral haemmorrhage	rs466736	G	A	G	A	0.2384	0.0552898	0.0974	0.0755517	0.197805	0.0429325	21	0.0525	20337514	5.95196e-06	2	TRUE	0.00596371	20.6082
ebi-a-GCST90001514	Myeloid cell	HSC AC	Intracerebral haemmorrhage	rs6416872	C	T	C	T	0.1462	-0.0194313	0.4378	0.483317	0.392784	0.0227378	17	0.03201	2750333	5.24505e-06	2	TRUE	0.00603276	20.8483
ebi-a-GCST90001514	Myeloid cell	HSC AC	Intracerebral haemmorrhage	rs74529033	G	A	G	A	1.453	0.172362	0.0081	0.00947565	0.139172	0.116549	2	0.1814	137747326	1.9971e-15	2	TRUE	0.018325	64.1215
ebi-a-GCST90001514	Myeloid cell	HSC AC	Intracerebral haemmorrhage	rs76038700	C	T	C	T	0.2177	0.0238574	0.1485	0.0724729	0.589536	0.0442206	2	0.0451	135226197	1.493e-06	2	TRUE	0.00673364	23.2869
ebi-a-GCST90001514	Myeloid cell	HSC AC	Intracerebral haemmorrhage	rs77058454	T	C	T	C	-1.326	-0.195908	0.0038	0.010733	0.0818502	0.112587	15	0.2766	81301816	1.77501e-06	2	TRUE	0.00664215	22.9684
ebi-a-GCST90001514	Myeloid cell	HSC AC	Intracerebral haemmorrhage	rs77538571	G	C	G	C	0.9085	0.0377859	0.0062	0.00733625	0.77632	0.132994	8	0.1977	4006968	4.58997e-06	2	TRUE	0.00610656	21.1049
ebi-a-GCST90001514	Myeloid cell	HSC AC	Intracerebral haemmorrhage	rs80237985	A	G	A	G	0.4172	-0.128114	0.0307	0.014372	0.17765	0.095038	1	0.0926	217396264	7.04596e-06	2	TRUE	0.00587124	20.2868
ebi-a-GCST90001521	Myeloid cell	CD33br HLA DR+ CD14dim %CD33br HLA DR+	Intracerebral haemmorrhage	rs10409679	T	C	T	C	-0.1576	-0.0430531	0.6459	0.570549	0.0592802	0.0228264	19	0.03514	50983930	7.77893e-06	2	TRUE	0.00581829	20.1028
ebi-a-GCST90001521	Myeloid cell	CD33br HLA DR+ CD14dim %CD33br HLA DR+	Intracerebral haemmorrhage	rs111231787	T	C	T	C	1.244	-0.291576	0.0057	0.00874265	0.016021	0.121065	5	0.2236	112408670	3.04397e-08	2	TRUE	0.00892532	30.9346
ebi-a-GCST90001521	Myeloid cell	CD33br HLA DR+ CD14dim %CD33br HLA DR+	Intracerebral haemmorrhage	rs115038761	G	A	G	A	0.3369	0.0142003	0.0541	0.0210798	0.856632	0.0786011	4	0.07424	136462637	6.03004e-06	2	TRUE	0.00595597	20.5813
ebi-a-GCST90001521	Myeloid cell	CD33br HLA DR+ CD14dim %CD33br HLA DR+	Intracerebral haemmorrhage	rs117734358	T	C	T	C	0.6437	-0.101314	0.0156	0.00182319	0.709058	0.271532	18	0.1354	13088666	2.13201e-06	2	TRUE	0.00653286	22.588
ebi-a-GCST90001521	Myeloid cell	CD33br HLA DR+ CD14dim %CD33br HLA DR+	Intracerebral haemmorrhage	rs12459419	T	C	T	C	-0.1839	0.016329	0.2115	0.360897	0.488577	0.0235773	19	0.04026	51728477	5.22998e-06	2	TRUE	0.00603404	20.8527
ebi-a-GCST90001521	Myeloid cell	CD33br HLA DR+ CD14dim %CD33br HLA DR+	Intracerebral haemmorrhage	rs12655500	A	G	A	G	0.173	0.0140937	0.3251	0.452314	0.536011	0.0227738	5	0.03528	163124522	1.02901e-06	2	TRUE	0.00694749	24.0316
ebi-a-GCST90001521	Myeloid cell	CD33br HLA DR+ CD14dim %CD33br HLA DR+	Intracerebral haemmorrhage	rs12933012	G	C	G	C	0.1857	0.0442813	0.2317	0.135444	0.181037	0.0331058	16	0.03951	81880726	2.78702e-06	2	TRUE	0.00638628	22.0779
ebi-a-GCST90001521	Myeloid cell	CD33br HLA DR+ CD14dim %CD33br HLA DR+	Intracerebral haemmorrhage	rs138834110	A	T	A	T	1.402	-0.166051	0.0032	0.0086285	0.177187	0.12305	8	0.294	5338183	1.98198e-06	2	TRUE	0.00657291	22.7273
ebi-a-GCST90001521	Myeloid cell	CD33br HLA DR+ CD14dim %CD33br HLA DR+	Intracerebral haemmorrhage	rs1504215	A	G	A	G	0.1629	0.011489	0.4249	0.238717	0.665741	0.0265948	6	0.03418	91006227	2.01999e-06	2	TRUE	0.00656535	22.701
ebi-a-GCST90001521	Myeloid cell	CD33br HLA DR+ CD14dim %CD33br HLA DR+	Intracerebral haemmorrhage	rs17262293	A	G	A	G	0.2212	-0.0380371	0.1367	0.0637642	0.413382	0.0465026	1	0.04917	29062427	7.30903e-06	2	TRUE	0.00585384	20.2263
ebi-a-GCST90001521	Myeloid cell	CD33br HLA DR+ CD14dim %CD33br HLA DR+	Intracerebral haemmorrhage	rs182987179	G	T	G	T	1.621	-0.122658	0.0024	0.0183683	0.14098	0.0833188	3	0.3364	41352496	1.54999e-06	2	TRUE	0.00671043	23.2061
ebi-a-GCST90001521	Myeloid cell	CD33br HLA DR+ CD14dim %CD33br HLA DR+	Intracerebral haemmorrhage	rs187359230	A	G	A	G	1.355	-0.0667922	0.0038	0.0347458	0.278397	0.0616205	2	0.2671	35143865	4.31599e-07	2	TRUE	0.0074321	25.7204
ebi-a-GCST90001521	Myeloid cell	CD33br HLA DR+ CD14dim %CD33br HLA DR+	Intracerebral haemmorrhage	rs2811828	C	T	C	T	-0.1645	0.00455499	0.4467	0.617464	0.844642	0.0232446	9	0.03348	17952241	9.81703e-07	2	TRUE	0.00697496	24.1273
ebi-a-GCST90001521	Myeloid cell	CD33br HLA DR+ CD14dim %CD33br HLA DR+	Intracerebral haemmorrhage	rs2982905	G	T	G	T	0.3264	-0.0226691	0.0705	0.0595004	0.638168	0.0482052	6	0.06501	162155632	5.62704e-07	2	TRUE	0.00728093	25.1934
ebi-a-GCST90001521	Myeloid cell	CD33br HLA DR+ CD14dim %CD33br HLA DR+	Intracerebral haemmorrhage	rs61797471	C	T	C	T	0.1569	-0.0186244	0.6122	0.516632	0.410877	0.0226478	4	0.03443	36058097	5.49402e-06	2	TRUE	0.00600587	20.7548
ebi-a-GCST90001521	Myeloid cell	CD33br HLA DR+ CD14dim %CD33br HLA DR+	Intracerebral haemmorrhage	rs625405	G	T	G	T	0.1502	-0.0786981	0.5853	0.800309	0.0046397	0.0277983	7	0.03388	4184036	9.85598e-06	2	TRUE	0.00568587	19.6427
ebi-a-GCST90001521	Myeloid cell	CD33br HLA DR+ CD14dim %CD33br HLA DR+	Intracerebral haemmorrhage	rs6544660	T	C	T	C	0.1782	-0.0539692	0.4451	0.519237	0.0172266	0.0226586	2	0.03421	43688496	2.08901e-07	2	TRUE	0.00783276	27.1179
ebi-a-GCST90001521	Myeloid cell	CD33br HLA DR+ CD14dim %CD33br HLA DR+	Intracerebral haemmorrhage	rs6720231	C	A	C	A	0.4352	0.0488278	0.0307	0.0506726	0.345251	0.0517331	2	0.09563	158761398	5.69403e-06	2	TRUE	0.00598964	20.6984
ebi-a-GCST90001521	Myeloid cell	CD33br HLA DR+ CD14dim %CD33br HLA DR+	Intracerebral haemmorrhage	rs6844114	A	G	A	G	0.4605	-0.0146858	0.0269	0.0612116	0.756035	0.0472681	4	0.1039	190745892	9.87598e-06	2	TRUE	0.00568295	19.6325
ebi-a-GCST90001521	Myeloid cell	CD33br HLA DR+ CD14dim %CD33br HLA DR+	Intracerebral haemmorrhage	rs6951925	T	G	T	G	-0.2597	-0.0062039	0.9058	0.680479	0.79959	0.0244365	7	0.0561	108801624	3.91904e-06	2	TRUE	0.0061964	21.4173
ebi-a-GCST90001521	Myeloid cell	CD33br HLA DR+ CD14dim %CD33br HLA DR+	Intracerebral haemmorrhage	rs72719861	A	G	A	G	-0.8814	-0.0161059	0.0086	0.00200168	0.951026	0.262232	14	0.1851	72634959	2.064e-06	2	TRUE	0.00655387	22.6611
ebi-a-GCST90001521	Myeloid cell	CD33br HLA DR+ CD14dim %CD33br HLA DR+	Intracerebral haemmorrhage	rs73030477	A	G	A	G	-0.7418	-0.0199989	0.014	0.012509	0.843814	0.101508	19	0.1619	28098310	4.917e-06	2	TRUE	0.00607094	20.981
ebi-a-GCST90001521	Myeloid cell	CD33br HLA DR+ CD14dim %CD33br HLA DR+	Intracerebral haemmorrhage	rs740867	G	A	G	A	0.1688	-0.0572629	0.2718	0.175243	0.0550858	0.0298525	19	0.03765	57195149	7.84802e-06	2	TRUE	0.00581437	20.0892
ebi-a-GCST90001521	Myeloid cell	CD33br HLA DR+ CD14dim %CD33br HLA DR+	Intracerebral haemmorrhage	rs76092047	C	T	C	T	-0.4851	0.0149786	0.0277	0.0475836	0.783027	0.0543935	2	0.1021	236068499	2.17601e-06	2	TRUE	0.00652512	22.561
ebi-a-GCST90001521	Myeloid cell	CD33br HLA DR+ CD14dim %CD33br HLA DR+	Intracerebral haemmorrhage	rs78959541	G	A	G	A	0.6238	-0.0218046	0.0145	0.0242376	0.7666	0.0734593	19	0.139	58429622	7.68299e-06	2	TRUE	0.00582565	20.1284
ebi-a-GCST90001521	Myeloid cell	CD33br HLA DR+ CD14dim %CD33br HLA DR+	Intracerebral haemmorrhage	rs9912578	G	A	G	A	0.1584	0.0187567	0.3173	0.278438	0.460468	0.025413	17	0.0356	70578744	9.105e-06	2	TRUE	0.00572712	19.786
ebi-a-GCST90001528	Myeloid cell	CD33dim HLA DR+ CD11b- %CD33dim HLA DR+	Intracerebral haemmorrhage	rs111944709	C	G	C	G	-0.6684	-0.0701728	0.0135	0.0331947	0.268393	0.0634032	8	0.1454	4886462	4.57899e-06	2	TRUE	0.00611086	21.1199
ebi-a-GCST90001528	Myeloid cell	CD33dim HLA DR+ CD11b- %CD33dim HLA DR+	Intracerebral haemmorrhage	rs114746765	C	T	C	T	1.63	0.0854673	0.0022	0.0689927	0.058576	0.0451882	5	0.3634	125978376	7.71898e-06	2	TRUE	0.00581957	20.1072
ebi-a-GCST90001528	Myeloid cell	CD33dim HLA DR+ CD11b- %CD33dim HLA DR+	Intracerebral haemmorrhage	rs115483539	A	G	A	G	0.3458	-0.0837774	0.053	0.0152181	0.377465	0.0949238	5	0.07508	50273359	4.38299e-06	2	TRUE	0.00613408	21.2006
ebi-a-GCST90001528	Myeloid cell	CD33dim HLA DR+ CD11b- %CD33dim HLA DR+	Intracerebral haemmorrhage	rs117229031	C	T	C	T	1.058	-0.0295255	0.0054	0.017749	0.732833	0.0864939	7	0.2345	84944448	6.84699e-06	2	TRUE	0.00588764	20.3438
ebi-a-GCST90001528	Myeloid cell	CD33dim HLA DR+ CD11b- %CD33dim HLA DR+	Intracerebral haemmorrhage	rs11789887	A	G	A	G	-0.1552	-0.00249264	0.5347	0.66573	0.917024	0.0239255	9	0.03393	130168840	5.11199e-06	2	TRUE	0.00605063	20.9104
ebi-a-GCST90001528	Myeloid cell	CD33dim HLA DR+ CD11b- %CD33dim HLA DR+	Intracerebral haemmorrhage	rs139393711	G	C	G	C	0.4393	0.0859068	0.0355	0.0133915	0.394945	0.100986	3	0.09632	113287778	5.43501e-06	2	TRUE	0.00601575	20.7891
ebi-a-GCST90001528	Myeloid cell	CD33dim HLA DR+ CD11b- %CD33dim HLA DR+	Intracerebral haemmorrhage	rs17443769	T	C	T	C	0.9203	0.0818902	0.0073	0.117932	0.0201944	0.0352562	16	0.2038	9531278	6.68898e-06	2	TRUE	0.00589796	20.3797
ebi-a-GCST90001528	Myeloid cell	CD33dim HLA DR+ CD11b- %CD33dim HLA DR+	Intracerebral haemmorrhage	rs17586838	A	G	A	G	-0.3674	-0.232451	0.0457	0.0153211	0.0122597	0.0928104	6	0.07943	159221034	4e-06	2	TRUE	0.00618635	21.3824
ebi-a-GCST90001528	Myeloid cell	CD33dim HLA DR+ CD11b- %CD33dim HLA DR+	Intracerebral haemmorrhage	rs1801274	G	A	G	A	-0.5517	0.0294474	0.3334	0.503194	0.192879	0.0226152	1	0.03439	161479745	2.5293e-54	2	TRUE	0.069663	257.211
ebi-a-GCST90001528	Myeloid cell	CD33dim HLA DR+ CD11b- %CD33dim HLA DR+	Intracerebral haemmorrhage	rs2097380	G	C	G	C	-0.162	-0.00793168	0.6765	0.731374	0.759035	0.0258573	22	0.03573	49658809	6.18401e-06	2	TRUE	0.00594559	20.5452
ebi-a-GCST90001528	Myeloid cell	CD33dim HLA DR+ CD11b- %CD33dim HLA DR+	Intracerebral haemmorrhage	rs263715	A	G	A	G	0.5212	0.00778928	0.0237	0.0447721	0.887365	0.0549937	3	0.1127	6504785	4.03097e-06	2	TRUE	0.00618425	21.3751
ebi-a-GCST90001528	Myeloid cell	CD33dim HLA DR+ CD11b- %CD33dim HLA DR+	Intracerebral haemmorrhage	rs35006063	T	C	T	C	0.9251	-0.00472081	0.0073	0.0387174	0.936206	0.0589808	1	0.1903	105261254	1.256e-06	2	TRUE	0.0068288	23.6182
ebi-a-GCST90001528	Myeloid cell	CD33dim HLA DR+ CD11b- %CD33dim HLA DR+	Intracerebral haemmorrhage	rs3820097	A	G	A	G	0.4291	0.0555726	0.9459	0.885031	0.11712	0.0354648	1	0.07422	161049358	8.69501e-09	2	TRUE	0.00963147	33.4058
ebi-a-GCST90001528	Myeloid cell	CD33dim HLA DR+ CD11b- %CD33dim HLA DR+	Intracerebral haemmorrhage	rs3826007	T	C	T	C	-0.3541	-0.0460677	0.2209	0.223949	0.0900306	0.0271748	15	0.04034	80263217	3.70937e-18	2	TRUE	0.0219266	77.0065
ebi-a-GCST90001528	Myeloid cell	CD33dim HLA DR+ CD11b- %CD33dim HLA DR+	Intracerebral haemmorrhage	rs6105661	A	G	A	G	-0.1656	-0.0214969	0.3601	0.509828	0.341645	0.0226064	20	0.03546	16785806	3.23102e-06	2	TRUE	0.00630546	21.7967
ebi-a-GCST90001528	Myeloid cell	CD33dim HLA DR+ CD11b- %CD33dim HLA DR+	Intracerebral haemmorrhage	rs6820873	C	A	C	A	0.1559	0.0121493	0.4255	0.405764	0.598384	0.0230658	4	0.03427	31077545	5.68499e-06	2	TRUE	0.00598518	20.6829
ebi-a-GCST90001528	Myeloid cell	CD33dim HLA DR+ CD11b- %CD33dim HLA DR+	Intracerebral haemmorrhage	rs7156568	C	T	C	T	-0.1808	0.00577145	0.7505	0.753247	0.826752	0.0263695	14	0.03992	102533672	6.26801e-06	2	TRUE	0.0059327	20.5004
ebi-a-GCST90001528	Myeloid cell	CD33dim HLA DR+ CD11b- %CD33dim HLA DR+	Intracerebral haemmorrhage	rs72857552	T	C	T	C	0.2458	0.00394595	0.109	0.139719	0.904505	0.0328905	11	0.05414	11239846	6.00206e-06	2	TRUE	0.00596144	20.6003
ebi-a-GCST90001528	Myeloid cell	CD33dim HLA DR+ CD11b- %CD33dim HLA DR+	Intracerebral haemmorrhage	rs73203461	C	A	C	A	0.6389	0.137054	0.014	0.0122756	0.185415	0.103495	7	0.1417	112321582	6.925e-06	2	TRUE	0.00588011	20.3176
ebi-a-GCST90001528	Myeloid cell	CD33dim HLA DR+ CD11b- %CD33dim HLA DR+	Intracerebral haemmorrhage	rs75239369	G	A	G	A	0.3752	0.000538774	0.0439	0.0266247	0.993957	0.0711398	2	0.08085	180132004	3.724e-06	2	TRUE	0.00622692	21.5235
ebi-a-GCST90001528	Myeloid cell	CD33dim HLA DR+ CD11b- %CD33dim HLA DR+	Intracerebral haemmorrhage	rs78671194	G	A	G	A	-1.847	-0.00863709	0.0016	0.0907289	0.826547	0.039415	10	0.3996	73360670	4.06799e-06	2	TRUE	0.00617749	21.3516
ebi-a-GCST90001528	Myeloid cell	CD33dim HLA DR+ CD11b- %CD33dim HLA DR+	Intracerebral haemmorrhage	rs79027682	C	G	C	G	-0.2299	-0.00782082	0.145	0.113456	0.826603	0.0357018	10	0.04942	30519550	3.52501e-06	2	TRUE	0.00625701	21.6282
ebi-a-GCST90001528	Myeloid cell	CD33dim HLA DR+ CD11b- %CD33dim HLA DR+	Intracerebral haemmorrhage	rs79573082	A	G	A	G	-0.625	0.0282117	0.0135	0.0693959	0.529943	0.0449164	8	0.1398	20155237	8.32492e-06	2	TRUE	0.0057816	19.9753
ebi-a-GCST90001528	Myeloid cell	CD33dim HLA DR+ CD11b- %CD33dim HLA DR+	Intracerebral haemmorrhage	rs942382	A	G	A	G	0.1667	-0.00314237	0.6359	0.577907	0.891209	0.0229748	6	0.03551	151472251	2.87098e-06	2	TRUE	0.0063711	22.0251
ebi-a-GCST90001949	Myeloid cell	CD33 on CD33dim HLA DR+ CD11b-	Intracerebral haemmorrhage	rs10033650	T	G	T	G	0.2734	0.00126975	0.1083	0.0409342	0.982242	0.0570479	4	0.05678	53954014	1.60299e-06	2	TRUE	0.0067005	23.1715
ebi-a-GCST90001949	Myeloid cell	CD33 on CD33dim HLA DR+ CD11b-	Intracerebral haemmorrhage	rs10869456	G	A	G	A	-0.2539	-0.0374398	0.8767	0.81721	0.20126	0.0292963	9	0.05483	77499330	3.93704e-06	2	TRUE	0.00620024	21.4307
ebi-a-GCST90001949	Myeloid cell	CD33 on CD33dim HLA DR+ CD11b-	Intracerebral haemmorrhage	rs112807165	G	A	G	A	0.4861	0.0651688	0.0324	0.00045142	0.902028	0.529396	20	0.1052	38092873	4.11898e-06	2	TRUE	0.00617377	21.3387
ebi-a-GCST90001949	Myeloid cell	CD33 on CD33dim HLA DR+ CD11b-	Intracerebral haemmorrhage	rs113460642	T	C	T	C	0.3152	0.0556235	0.0725	0.0168633	0.52662	0.0878486	8	0.07113	66569270	9.99194e-06	2	TRUE	0.00568085	19.6252
ebi-a-GCST90001949	Myeloid cell	CD33 on CD33dim HLA DR+ CD11b-	Intracerebral haemmorrhage	rs11720960	C	T	C	T	-0.2641	-0.0258967	0.1154	0.0582464	0.593772	0.0485524	3	0.05763	123957942	4.94698e-06	2	TRUE	0.00607316	20.9888
ebi-a-GCST90001949	Myeloid cell	CD33 on CD33dim HLA DR+ CD11b-	Intracerebral haemmorrhage	rs138564050	G	A	G	A	-0.2489	0.00718	0.1209	0.192723	0.804703	0.0290377	18	0.05484	2873692	6.09607e-06	2	TRUE	0.00595772	20.5874
ebi-a-GCST90001949	Myeloid cell	CD33 on CD33dim HLA DR+ CD11b-	Intracerebral haemmorrhage	rs139876813	T	C	T	C	-0.2801	-0.000595063	0.1092	0.0968226	0.987746	0.0387455	17	0.05585	2689271	5.837e-07	2	TRUE	0.00726497	25.1378
ebi-a-GCST90001949	Myeloid cell	CD33 on CD33dim HLA DR+ CD11b-	Intracerebral haemmorrhage	rs1801274	G	A	G	A	-0.261	0.0294474	0.3299	0.503194	0.192879	0.0226152	1	0.03857	161479745	1.83781e-11	2	TRUE	0.0131478	45.7645
ebi-a-GCST90001949	Myeloid cell	CD33 on CD33dim HLA DR+ CD11b-	Intracerebral haemmorrhage	rs187981347	T	A	T	A	-0.4994	0.0664122	0.0303	0.0230038	0.377972	0.0753282	5	0.105	172080662	2.16202e-06	2	TRUE	0.00653868	22.6082
ebi-a-GCST90001949	Myeloid cell	CD33 on CD33dim HLA DR+ CD11b-	Intracerebral haemmorrhage	rs35305059	G	A	G	A	0.1619	-0.028308	0.5477	0.36465	0.229554	0.0235604	12	0.03555	128658240	5.66005e-06	2	TRUE	0.00599822	20.7282
ebi-a-GCST90001949	Myeloid cell	CD33 on CD33dim HLA DR+ CD11b-	Intracerebral haemmorrhage	rs3865444	A	C	A	C	-1.119	0.0163134	0.2121	0.360976	0.48883	0.0235685	19	0.03392	51727962	2.39883e-183	2	TRUE	0.240492	1087.67
ebi-a-GCST90001949	Myeloid cell	CD33 on CD33dim HLA DR+ CD11b-	Intracerebral haemmorrhage	rs4442789	T	C	T	C	0.2086	-0.0127125	0.8048	0.838061	0.679778	0.0307983	15	0.04613	98373329	6.584e-06	2	TRUE	0.00591434	20.4366
ebi-a-GCST90001949	Myeloid cell	CD33 on CD33dim HLA DR+ CD11b-	Intracerebral haemmorrhage	rs4802858	C	T	C	T	-0.188	-0.00253401	0.571	0.578423	0.912128	0.0229623	19	0.03603	52253150	2.06001e-07	2	TRUE	0.00785925	27.2104
ebi-a-GCST90001949	Myeloid cell	CD33 on CD33dim HLA DR+ CD11b-	Intracerebral haemmorrhage	rs558625031	A	G	A	G	-0.6956	0.126428	0.0483	0.0271456	0.0763941	0.0713473	19	0.08096	51858911	1.95884e-17	2	TRUE	0.0210266	73.7777
ebi-a-GCST90001949	Myeloid cell	CD33 on CD33dim HLA DR+ CD11b-	Intracerebral haemmorrhage	rs58301181	G	C	G	C	-0.4079	0.0382773	0.0872	0.106518	0.297407	0.036734	19	0.06357	52097261	1.80901e-10	2	TRUE	0.0118373	41.1481
ebi-a-GCST90001949	Myeloid cell	CD33 on CD33dim HLA DR+ CD11b-	Intracerebral haemmorrhage	rs6100482	G	A	G	A	-0.2023	0.0339132	0.2576	0.15184	0.283071	0.0315928	20	0.04019	58103645	5.33495e-07	2	TRUE	0.0073179	25.3223
ebi-a-GCST90001949	Myeloid cell	CD33 on CD33dim HLA DR+ CD11b-	Intracerebral haemmorrhage	rs73051934	G	A	G	A	-0.6094	0.226886	0.0278	0.00730911	0.0913671	0.134393	19	0.105	48582916	7.88497e-09	2	TRUE	0.00970535	33.6646
ebi-a-GCST90001949	Myeloid cell	CD33 on CD33dim HLA DR+ CD11b-	Intracerebral haemmorrhage	rs7351079	G	A	G	A	-0.3832	0.0210559	0.2708	0.153767	0.503309	0.03146	19	0.03992	51574038	2.9067e-21	2	TRUE	0.0261096	92.091
ebi-a-GCST90001949	Myeloid cell	CD33 on CD33dim HLA DR+ CD11b-	Intracerebral haemmorrhage	rs75216873	G	A	G	A	-0.345	0.162968	0.0621	0.00326766	0.433683	0.208158	14	0.07384	53742598	3.21203e-06	2	TRUE	0.0063114	21.8174
ebi-a-GCST90001949	Myeloid cell	CD33 on CD33dim HLA DR+ CD11b-	Intracerebral haemmorrhage	rs76647540	T	A	T	A	-0.237	0.0206333	0.1359	0.138997	0.52849	0.0327351	19	0.05213	51088199	5.84602e-06	2	TRUE	0.00597775	20.6571
ebi-a-GCST90001949	Myeloid cell	CD33 on CD33dim HLA DR+ CD11b-	Intracerebral haemmorrhage	rs7798098	T	C	T	C	0.2453	0.00308592	0.1233	0.135348	0.925576	0.0330353	7	0.05456	36494338	7.44201e-06	2	TRUE	0.00584683	20.202
ebi-a-GCST90001949	Myeloid cell	CD33 on CD33dim HLA DR+ CD11b-	Intracerebral haemmorrhage	rs78949787	T	C	T	C	0.2977	-0.0236057	0.5535	0.55045	0.301605	0.0228516	19	0.03561	51591138	1.33015e-16	2	TRUE	0.0199293	69.8491
ebi-a-GCST90002093	Myeloid cell	CD11b on CD66b++ myeloid cell	Intracerebral haemmorrhage	rs115257843	C	T	C	T	-0.5284	0.0897194	0.0256	0.057994	0.0651658	0.0486517	2	0.1186	25875950	9.07298e-06	2	TRUE	0.00574217	19.8383
ebi-a-GCST90002093	Myeloid cell	CD11b on CD66b++ myeloid cell	Intracerebral haemmorrhage	rs116849735	C	T	C	T	-0.3234	-0.0306436	0.072	0.0257084	0.66971	0.0718413	12	0.07042	44943100	4.75697e-06	2	TRUE	0.0060989	21.0783
ebi-a-GCST90002093	Myeloid cell	CD11b on CD66b++ myeloid cell	Intracerebral haemmorrhage	rs117878089	T	C	T	C	0.4293	-0.255102	0.0372	0.00481056	0.122795	0.165313	14	0.09665	56195815	9.60993e-06	2	TRUE	0.00570759	19.7181
ebi-a-GCST90002093	Myeloid cell	CD11b on CD66b++ myeloid cell	Intracerebral haemmorrhage	rs12186328	G	A	G	A	-0.2334	0.0262455	0.2034	0.292403	0.291932	0.0249033	4	0.04621	154428112	4.97302e-07	2	TRUE	0.00736781	25.4963
ebi-a-GCST90002093	Myeloid cell	CD11b on CD66b++ myeloid cell	Intracerebral haemmorrhage	rs12204943	A	G	A	G	0.2429	-0.0265166	0.1638	0.160214	0.390605	0.0308864	6	0.05032	12516245	1.527e-06	2	TRUE	0.0067338	23.2874
ebi-a-GCST90002093	Myeloid cell	CD11b on CD66b++ myeloid cell	Intracerebral haemmorrhage	rs12345519	A	G	A	G	0.8087	0.0930007	0.0113	0.0178261	0.280499	0.0861756	9	0.175	134450016	4.18004e-06	2	TRUE	0.00617489	21.3425
ebi-a-GCST90002093	Myeloid cell	CD11b on CD66b++ myeloid cell	Intracerebral haemmorrhage	rs12471268	A	G	A	G	0.1981	-0.0474144	0.2389	0.125513	0.168806	0.0344569	2	0.04347	153464633	5.595e-06	2	TRUE	0.00600612	20.7557
ebi-a-GCST90002093	Myeloid cell	CD11b on CD66b++ myeloid cell	Intracerebral haemmorrhage	rs138210464	C	T	C	T	0.3744	-0.172069	0.0597	0.00440018	0.347754	0.183256	7	0.0822	62685602	5.67597e-06	2	TRUE	0.00599978	20.7336
ebi-a-GCST90002093	Myeloid cell	CD11b on CD66b++ myeloid cell	Intracerebral haemmorrhage	rs148435116	A	G	A	G	0.4473	-0.0933883	0.0358	0.0511811	0.0717282	0.0518582	8	0.09983	120898056	8.01697e-06	2	TRUE	0.0058072	20.0642
ebi-a-GCST90002093	Myeloid cell	CD11b on CD66b++ myeloid cell	Intracerebral haemmorrhage	rs1543436	A	G	A	G	0.1697	0.0113727	0.6532	0.636445	0.630134	0.0236175	14	0.03823	63340796	9.76e-06	2	TRUE	0.00570024	19.6926
ebi-a-GCST90002093	Myeloid cell	CD11b on CD66b++ myeloid cell	Intracerebral haemmorrhage	rs2377426	G	A	G	A	0.2067	-0.0195544	0.2276	0.189843	0.500114	0.0289991	9	0.04394	78546389	2.79203e-06	2	TRUE	0.00639726	22.1161
ebi-a-GCST90002093	Myeloid cell	CD11b on CD66b++ myeloid cell	Intracerebral haemmorrhage	rs35028965	C	A	C	A	-0.5594	0.0378891	0.0225	0.017118	0.662435	0.0867914	2	0.1241	213535240	7.08892e-06	2	TRUE	0.00587708	20.3071
ebi-a-GCST90002093	Myeloid cell	CD11b on CD66b++ myeloid cell	Intracerebral haemmorrhage	rs3905243	C	T	C	T	0.2127	-0.00207009	0.2823	0.297603	0.93335	0.0247528	1	0.04075	115355974	2.05802e-07	2	TRUE	0.0078645	27.2287
ebi-a-GCST90002093	Myeloid cell	CD11b on CD66b++ myeloid cell	Intracerebral haemmorrhage	rs7111235	C	T	C	T	0.1747	0.0209846	0.3399	0.643399	0.376089	0.0237081	11	0.03854	133658661	6.23893e-06	2	TRUE	0.00594284	20.5357
ebi-a-GCST90002093	Myeloid cell	CD11b on CD66b++ myeloid cell	Intracerebral haemmorrhage	rs73218196	G	A	G	A	-1.439	0.0238052	0.0034	0.0123581	0.816985	0.102863	4	0.3158	12016687	5.58702e-06	2	TRUE	0.00600485	20.7513
ebi-a-GCST90002093	Myeloid cell	CD11b on CD66b++ myeloid cell	Intracerebral haemmorrhage	rs7790850	C	G	C	G	0.4514	-0.06746	0.9648	0.951424	0.201786	0.0528485	7	0.09837	154511099	4.82903e-06	2	TRUE	0.00608928	21.0448
ebi-a-GCST90002093	Myeloid cell	CD11b on CD66b++ myeloid cell	Intracerebral haemmorrhage	rs78741790	C	G	C	G	0.4936	-0.0192569	0.028	0.103356	0.604285	0.0371577	11	0.1101	40291201	7.98105e-06	2	TRUE	0.00581385	20.0874
ebi-a-GCST90002093	Myeloid cell	CD11b on CD66b++ myeloid cell	Intracerebral haemmorrhage	rs78885473	G	A	G	A	0.3166	-0.0603294	0.0734	0.0468024	0.258554	0.0533976	12	0.0703	26396679	7.22404e-06	2	TRUE	0.00586646	20.2702
ebi-a-GCST90001595	TBNK	DP (CD4+CD8+) %T cell	Intracerebral haemmorrhage	rs10490700	G	A	G	A	0.1298	0.00330912	0.241	0.261142	0.897895	0.0257878	2	0.02828	106615183	4.57004e-06	2	TRUE	0.00609196	21.0542
ebi-a-GCST90001595	TBNK	DP (CD4+CD8+) %T cell	Intracerebral haemmorrhage	rs111582587	T	C	T	C	0.204	-0.0194187	0.1963	0.00996208	0.86661	0.115611	6	0.04517	32649176	6.50894e-06	2	TRUE	0.00589944	20.3848
ebi-a-GCST90001595	TBNK	DP (CD4+CD8+) %T cell	Intracerebral haemmorrhage	rs16987794	C	T	C	T	-0.1524	0.022495	0.1512	0.133609	0.499625	0.033322	2	0.0343	20748761	9.11003e-06	2	TRUE	0.00571103	19.7301
ebi-a-GCST90001595	TBNK	DP (CD4+CD8+) %T cell	Intracerebral haemmorrhage	rs28459093	T	C	T	C	-0.2518	-0.0370193	0.0585	0.00971094	0.751507	0.116908	4	0.05143	13725129	1.02e-06	2	TRUE	0.00692597	23.9566
ebi-a-GCST90001595	TBNK	DP (CD4+CD8+) %T cell	Intracerebral haemmorrhage	rs4482524	C	G	C	G	-0.1981	0.0379177	0.0886	0.139605	0.25377	0.033225	2	0.04348	242673146	5.38605e-06	2	TRUE	0.00600337	20.7461
ebi-a-GCST90001595	TBNK	DP (CD4+CD8+) %T cell	Intracerebral haemmorrhage	rs45551732	T	C	T	C	0.3406	-0.122297	0.029	0.0619186	0.0107029	0.0479174	5	0.07216	169816374	2.44901e-06	2	TRUE	0.00644037	22.2661
ebi-a-GCST90001595	TBNK	DP (CD4+CD8+) %T cell	Intracerebral haemmorrhage	rs73095609	T	C	T	C	-0.1291	0.00927038	0.2807	0.207754	0.740213	0.027959	1	0.02727	226673287	2.28702e-06	2	TRUE	0.00647858	22.399
ebi-a-GCST90001595	TBNK	DP (CD4+CD8+) %T cell	Intracerebral haemmorrhage	rs74197595	G	T	G	T	0.1508	-0.0390891	0.1579	0.124209	0.259162	0.034642	2	0.03341	231492412	6.53206e-06	2	TRUE	0.00589255	20.3609
ebi-a-GCST90001602	TBNK	Lymphocyte %leukocyte	Intracerebral haemmorrhage	rs111373552	T	C	T	C	0.2168	-0.175936	0.0754	0.0114997	0.097212	0.10608	16	0.04737	25912505	4.86598e-06	2	TRUE	0.0060575	20.9343
ebi-a-GCST90001602	TBNK	Lymphocyte %leukocyte	Intracerebral haemmorrhage	rs112405229	A	G	A	G	-0.2852	0.166023	0.039	0.022586	0.0311717	0.0770454	1	0.06341	240584083	7.09692e-06	2	TRUE	0.00585134	20.2177
ebi-a-GCST90001602	TBNK	Lymphocyte %leukocyte	Intracerebral haemmorrhage	rs11960775	A	G	A	G	0.2088	0.0647043	0.0786	0.0866644	0.111812	0.0406919	5	0.04693	126715206	8.87708e-06	2	TRUE	0.00572646	19.7837
ebi-a-GCST90001602	TBNK	Lymphocyte %leukocyte	Intracerebral haemmorrhage	rs11998531	G	C	G	C	-0.1499	-0.0337425	0.1924	0.278028	0.180538	0.0251979	8	0.03173	120860297	2.41301e-06	2	TRUE	0.00645168	22.3054
ebi-a-GCST90001602	TBNK	Lymphocyte %leukocyte	Intracerebral haemmorrhage	rs1357107	C	T	C	T	-0.1131	-0.0111509	0.378	0.477994	0.623418	0.02271	18	0.02535	4223156	8.41298e-06	2	TRUE	0.00575813	19.8937
ebi-a-GCST90001602	TBNK	Lymphocyte %leukocyte	Intracerebral haemmorrhage	rs150146725	C	T	C	T	-0.3554	0.0294841	0.0248	0.00653825	0.834374	0.141008	20	0.07949	49694567	8.04804e-06	2	TRUE	0.00578245	19.9782
ebi-a-GCST90001602	TBNK	Lymphocyte %leukocyte	Intracerebral haemmorrhage	rs184624056	G	A	G	A	-0.5777	0.0628226	0.0109	0.019578	0.451938	0.0835199	4	0.1212	259809	1.94402e-06	2	TRUE	0.00656687	22.7063
ebi-a-GCST90001602	TBNK	Lymphocyte %leukocyte	Intracerebral haemmorrhage	rs2434066	C	A	C	A	-0.1678	0.00928116	0.8609	0.811853	0.748345	0.0289292	10	0.03561	83891503	2.557e-06	2	TRUE	0.00641895	22.1915
ebi-a-GCST90001602	TBNK	Lymphocyte %leukocyte	Intracerebral haemmorrhage	rs481252	C	T	C	T	-0.1204	0.0104896	0.4516	0.540571	0.644255	0.0227166	11	0.02432	134188542	7.67892e-07	2	TRUE	0.00708044	24.4948
ebi-a-GCST90001602	TBNK	Lymphocyte %leukocyte	Intracerebral haemmorrhage	rs56275163	C	A	C	A	-0.1185	0.0499489	0.588	0.429596	0.0303893	0.0230713	9	0.02462	140738816	1.55199e-06	2	TRUE	0.0066952	23.153
ebi-a-GCST90001602	TBNK	Lymphocyte %leukocyte	Intracerebral haemmorrhage	rs61415458	C	T	C	T	-0.1561	0.0302812	0.1555	0.121749	0.380695	0.0345432	12	0.03387	20726031	4.16898e-06	2	TRUE	0.00614215	21.2287
ebi-a-GCST90001602	TBNK	Lymphocyte %leukocyte	Intracerebral haemmorrhage	rs62264159	G	T	G	T	-0.387	-0.0275013	0.0211	0.0110095	0.799726	0.1084	3	0.08619	127409116	7.33196e-06	2	TRUE	0.00583161	20.1491
ebi-a-GCST90001602	TBNK	Lymphocyte %leukocyte	Intracerebral haemmorrhage	rs6701133	C	T	C	T	-0.1167	0.0297522	0.4869	0.487125	0.190163	0.02271	1	0.02457	62836414	2.10499e-06	2	TRUE	0.00652095	22.5465
ebi-a-GCST90001602	TBNK	Lymphocyte %leukocyte	Intracerebral haemmorrhage	rs67017818	G	A	G	A	0.1869	0.0529573	0.0938	0.14594	0.101414	0.0323298	1	0.04147	21016307	6.74901e-06	2	TRUE	0.00587506	20.3001
ebi-a-GCST90001602	TBNK	Lymphocyte %leukocyte	Intracerebral haemmorrhage	rs6912413	G	C	G	C	0.1698	-0.0109157	0.127	0.137862	0.739524	0.0328307	6	0.03795	22960927	7.92994e-06	2	TRUE	0.00579095	20.0078
ebi-a-GCST90001602	TBNK	Lymphocyte %leukocyte	Intracerebral haemmorrhage	rs7006104	T	C	T	C	-1.181	-0.118161	0.0022	0.0349028	0.0567349	0.0620157	8	0.2545	18403786	3.61402e-06	2	TRUE	0.00622633	21.5214
ebi-a-GCST90001602	TBNK	Lymphocyte %leukocyte	Intracerebral haemmorrhage	rs74346935	A	G	A	G	0.1396	-0.0232873	0.2186	0.206301	0.405235	0.0279792	14	0.02964	100697727	2.59e-06	2	TRUE	0.0064127	22.1698
ebi-a-GCST90001602	TBNK	Lymphocyte %leukocyte	Intracerebral haemmorrhage	rs76019287	C	T	C	T	2.357	0.142001	0.0005	0.0246834	0.0535057	0.0735446	5	0.5308	28612713	9.26296e-06	2	TRUE	0.00570418	19.7063
ebi-a-GCST90001602	TBNK	Lymphocyte %leukocyte	Intracerebral haemmorrhage	rs7677240	T	A	T	A	0.2205	0.0363738	0.0665	0.0512245	0.481373	0.0516603	4	0.04945	105475366	8.43296e-06	2	TRUE	0.00575175	19.8716
ebi-a-GCST90001602	TBNK	Lymphocyte %leukocyte	Intracerebral haemmorrhage	rs77650974	A	G	A	G	-0.1502	-0.0262318	0.3227	0.124265	0.447473	0.0345321	18	0.02624	12394263	1.12199e-08	2	TRUE	0.00944305	32.7461
ebi-a-GCST90001602	TBNK	Lymphocyte %leukocyte	Intracerebral haemmorrhage	rs78277075	G	A	G	A	0.3672	-0.152719	0.0249	0.010749	0.181463	0.114288	4	0.07923	183543742	3.70997e-06	2	TRUE	0.0062107	21.4671
ebi-a-GCST90001602	TBNK	Lymphocyte %leukocyte	Intracerebral haemmorrhage	rs8177701	G	A	G	A	0.2002	0.0544613	0.0829	0.119207	0.11942	0.0349735	10	0.04446	6003312	6.93107e-06	2	TRUE	0.00586483	20.2645
ebi-a-GCST90001602	TBNK	Lymphocyte %leukocyte	Intracerebral haemmorrhage	rs893978	T	C	T	C	0.3946	0.013563	0.0232	0.0163126	0.881041	0.0906315	3	0.08047	74174855	9.79197e-07	2	TRUE	0.00694766	24.0322
ebi-a-GCST90001606	TBNK	CD4+ %leukocyte	Intracerebral haemmorrhage	rs112782656	A	G	A	G	-0.3174	-0.020189	0.0288	0.00373908	0.91582	0.191002	19	0.07133	57486015	8.88894e-06	2	TRUE	0.0057279	19.7887
ebi-a-GCST90001606	TBNK	CD4+ %leukocyte	Intracerebral haemmorrhage	rs114905473	C	T	C	T	-0.2375	0.013243	0.0589	0.0441493	0.811276	0.0554609	4	0.05181	111370027	4.689e-06	2	TRUE	0.00607678	21.0014
ebi-a-GCST90001606	TBNK	CD4+ %leukocyte	Intracerebral haemmorrhage	rs116160694	C	T	C	T	0.6955	-0.0343413	0.0067	0.00769638	0.793697	0.131317	6	0.1503	67354817	3.819e-06	2	TRUE	0.00619155	21.4005
ebi-a-GCST90001606	TBNK	CD4+ %leukocyte	Intracerebral haemmorrhage	rs118114356	T	G	T	G	0.4689	-0.0448879	0.0123	0.00888445	0.709416	0.120459	6	0.1054	162243723	8.96603e-06	2	TRUE	0.0057254	19.78
ebi-a-GCST90001606	TBNK	CD4+ %leukocyte	Intracerebral haemmorrhage	rs13210358	T	C	T	C	-0.3968	0.00383866	0.0315	0.0181572	0.965305	0.0882503	6	0.07123	102272234	2.72603e-08	2	TRUE	0.00894817	31.0145
ebi-a-GCST90001606	TBNK	CD4+ %leukocyte	Intracerebral haemmorrhage	rs17520378	C	G	C	G	0.1981	-0.0385941	0.0852	0.200394	0.17378	0.0283747	15	0.0444	50900606	8.40698e-06	2	TRUE	0.00575858	19.8953
ebi-a-GCST90001606	TBNK	CD4+ %leukocyte	Intracerebral haemmorrhage	rs1830888	A	C	A	C	0.1268	0.0355492	0.2867	0.250146	0.177243	0.0263466	10	0.02751	45339904	4.18398e-06	2	TRUE	0.0061433	21.2327
ebi-a-GCST90001606	TBNK	CD4+ %leukocyte	Intracerebral haemmorrhage	rs2003177	G	A	G	A	0.1408	0.0062586	0.1831	0.280242	0.803858	0.0252	11	0.03172	87066709	9.33405e-06	2	TRUE	0.00570003	19.6918
ebi-a-GCST90001606	TBNK	CD4+ %leukocyte	Intracerebral haemmorrhage	rs56157148	G	T	G	T	0.1421	-0.0299751	0.1574	0.156319	0.337695	0.0312654	9	0.0321	138662360	9.88007e-06	2	TRUE	0.0056693	19.5851
ebi-a-GCST90001606	TBNK	CD4+ %leukocyte	Intracerebral haemmorrhage	rs60704551	C	A	C	A	0.5316	-0.12722	0.0106	0.0107325	0.255285	0.111831	1	0.1191	14791436	8.35892e-06	2	TRUE	0.00576311	19.911
ebi-a-GCST90001606	TBNK	CD4+ %leukocyte	Intracerebral haemmorrhage	rs62048802	G	A	G	A	0.1177	-0.0264378	0.3768	0.235911	0.321704	0.0266788	16	0.02457	84703205	1.738e-06	2	TRUE	0.00663244	22.9345
ebi-a-GCST90001606	TBNK	CD4+ %leukocyte	Intracerebral haemmorrhage	rs798726	C	T	C	T	-0.1399	0.0557717	0.7814	0.788898	0.0441418	0.0277093	4	0.02944	1685211	2.09199e-06	2	TRUE	0.00652734	22.5687
ebi-a-GCST90001606	TBNK	CD4+ %leukocyte	Intracerebral haemmorrhage	rs912657	G	A	G	A	0.123	-0.0553654	0.7411	0.784846	0.0475193	0.0279391	13	0.02749	22369133	7.87898e-06	2	TRUE	0.00579107	20.0082
ebi-a-GCST90001608	TBNK	DP (CD4+CD8+) %leukocyte	Intracerebral haemmorrhage	rs11025036	A	G	A	G	-0.4277	0.0142688	0.0221	0.00989877	0.900531	0.114159	11	0.08196	19175633	1.90599e-07	2	TRUE	0.00786082	27.2158
ebi-a-GCST90001608	TBNK	DP (CD4+CD8+) %leukocyte	Intracerebral haemmorrhage	rs117166897	G	A	G	A	-0.2423	-0.173064	0.056	0.00207845	0.503459	0.258669	10	0.05329	10964820	5.633e-06	2	TRUE	0.00597904	20.6615
ebi-a-GCST90001608	TBNK	DP (CD4+CD8+) %leukocyte	Intracerebral haemmorrhage	rs117340321	T	G	T	G	-0.2528	0.0177772	0.0578	0.0671986	0.692684	0.044981	15	0.05364	42829973	2.537e-06	2	TRUE	0.00642095	22.1985
ebi-a-GCST90001608	TBNK	DP (CD4+CD8+) %leukocyte	Intracerebral haemmorrhage	rs147688743	A	G	A	G	-0.4693	-0.0685967	0.0153	0.0124229	0.506578	0.103281	10	0.09847	64810319	1.957e-06	2	TRUE	0.00656528	22.7008
ebi-a-GCST90001608	TBNK	DP (CD4+CD8+) %leukocyte	Intracerebral haemmorrhage	rs16987794	C	T	C	T	-0.1599	0.022495	0.1512	0.133609	0.499625	0.033322	2	0.03427	20748761	3.2e-06	2	TRUE	0.00629429	21.7578
ebi-a-GCST90001608	TBNK	DP (CD4+CD8+) %leukocyte	Intracerebral haemmorrhage	rs189060675	C	G	C	G	0.566	-0.023936	0.0135	0.0131317	0.828908	0.110762	14	0.1229	106214819	4.24502e-06	2	TRUE	0.00613307	21.1971
ebi-a-GCST90001608	TBNK	DP (CD4+CD8+) %leukocyte	Intracerebral haemmorrhage	rs28459093	T	C	T	C	-0.232	-0.0370193	0.0585	0.00971094	0.751507	0.116908	4	0.05143	13725129	6.63896e-06	2	TRUE	0.00588572	20.3372
ebi-a-GCST90001608	TBNK	DP (CD4+CD8+) %leukocyte	Intracerebral haemmorrhage	rs2857229	G	A	G	A	0.2919	-0.00840494	0.2578	0.361324	0.721154	0.0235487	12	0.02741	6900616	4.29339e-26	2	TRUE	0.0319427	113.344
ebi-a-GCST90001608	TBNK	DP (CD4+CD8+) %leukocyte	Intracerebral haemmorrhage	rs2983457	G	A	G	A	0.1097	0.00499299	0.4562	0.415256	0.827894	0.0229664	20	0.0245	62838443	7.79794e-06	2	TRUE	0.0057993	20.0368
ebi-a-GCST90001608	TBNK	DP (CD4+CD8+) %leukocyte	Intracerebral haemmorrhage	rs3759343	C	T	C	T	-0.1259	0.0687597	0.2916	0.0763554	0.110795	0.0431195	12	0.02665	6833104	2.41702e-06	2	TRUE	0.00645159	22.3051
ebi-a-GCST90001608	TBNK	DP (CD4+CD8+) %leukocyte	Intracerebral haemmorrhage	rs4482524	C	G	C	G	-0.194	0.0379177	0.0886	0.139605	0.25377	0.033225	2	0.04346	242673146	8.29698e-06	2	TRUE	0.00576413	19.9146
ebi-a-GCST90001608	TBNK	DP (CD4+CD8+) %leukocyte	Intracerebral haemmorrhage	rs45551732	T	C	T	C	0.342	-0.122297	0.029	0.0619186	0.0107029	0.0479174	5	0.07212	169816374	2.19599e-06	2	TRUE	0.00650023	22.4744
ebi-a-GCST90001608	TBNK	DP (CD4+CD8+) %leukocyte	Intracerebral haemmorrhage	rs4966346	G	A	G	A	-0.1172	0.0251779	0.5196	0.574956	0.280817	0.0233456	15	0.02542	29054740	4.20001e-06	2	TRUE	0.00614677	21.2447
ebi-a-GCST90001608	TBNK	DP (CD4+CD8+) %leukocyte	Intracerebral haemmorrhage	rs529770358	C	A	C	A	-0.3758	0.19416	0.0248	0.0145976	0.0455764	0.0971143	19	0.07997	1185530	2.70402e-06	2	TRUE	0.00638408	22.0702
ebi-a-GCST90001608	TBNK	DP (CD4+CD8+) %leukocyte	Intracerebral haemmorrhage	rs55928872	A	G	A	G	-0.6422	-0.0863342	0.0076	0.0195707	0.295961	0.0826059	21	0.1446	45713321	9.18608e-06	2	TRUE	0.0057061	19.7129
ebi-a-GCST90001608	TBNK	DP (CD4+CD8+) %leukocyte	Intracerebral haemmorrhage	rs6022045	C	T	C	T	-0.1148	0.0569027	0.5748	0.436303	0.0127383	0.0228433	20	0.02488	51305288	4.02903e-06	2	TRUE	0.00615633	21.278
ebi-a-GCST90001608	TBNK	DP (CD4+CD8+) %leukocyte	Intracerebral haemmorrhage	rs62022846	C	T	C	T	-0.2752	-0.140899	0.0472	0.00654806	0.326904	0.14372	16	0.05788	11640890	2.068e-06	2	TRUE	0.00653451	22.5937
ebi-a-GCST90001608	TBNK	DP (CD4+CD8+) %leukocyte	Intracerebral haemmorrhage	rs7160965	C	T	C	T	0.2018	0.0267351	0.8949	0.931683	0.551304	0.044872	14	0.03941	31506505	3.20797e-07	2	TRUE	0.00757093	26.2045
ebi-a-GCST90001608	TBNK	DP (CD4+CD8+) %leukocyte	Intracerebral haemmorrhage	rs72694502	C	T	C	T	-0.3724	0.0899613	0.0219	0.00779654	0.492336	0.131025	14	0.08217	85161244	6.04296e-06	2	TRUE	0.00594054	20.5277
ebi-a-GCST90001608	TBNK	DP (CD4+CD8+) %leukocyte	Intracerebral haemmorrhage	rs76251345	G	T	G	T	0.2442	-0.00384545	0.06	0.0744297	0.929451	0.0434337	14	0.05195	51336044	2.67997e-06	2	TRUE	0.00638789	22.0835
ebi-a-GCST90001608	TBNK	DP (CD4+CD8+) %leukocyte	Intracerebral haemmorrhage	rs77965313	C	A	C	A	-0.2978	0.0273878	0.0375	0.108499	0.453002	0.0364967	9	0.06501	120915115	4.76201e-06	2	TRUE	0.00606829	20.9718
ebi-a-GCST90001608	TBNK	DP (CD4+CD8+) %leukocyte	Intracerebral haemmorrhage	rs79965786	G	A	G	A	0.6696	-0.132084	0.0063	0.013689	0.186009	0.0998758	12	0.1497	11962377	7.993e-06	2	TRUE	0.00578745	19.9956
ebi-a-GCST90001917	TBNK	CD45 on CD8br	Intracerebral haemmorrhage	rs1015952	T	C	T	C	0.1213	-0.0173742	0.6394	0.589502	0.450653	0.0230327	12	0.02581	77741488	2.73602e-06	2	TRUE	0.00638534	22.0746
ebi-a-GCST90001917	TBNK	CD45 on CD8br	Intracerebral haemmorrhage	rs11100525	T	A	T	A	0.1161	-0.0164679	0.6792	0.586341	0.473861	0.022993	4	0.02616	164804342	9.39204e-06	2	TRUE	0.00569807	19.685
ebi-a-GCST90001917	TBNK	CD45 on CD8br	Intracerebral haemmorrhage	rs114726846	T	C	T	C	-3.905	0.245955	0.0002	0.0164572	0.00473511	0.0870785	4	0.873	85362264	7.993e-06	2	TRUE	0.0057878	19.9968
ebi-a-GCST90001917	TBNK	CD45 on CD8br	Intracerebral haemmorrhage	rs115625722	A	G	A	G	-2.286	0.164694	0.0006	0.0113297	0.129109	0.108521	4	0.4857	21411107	2.64101e-06	2	TRUE	0.00640393	22.1393
ebi-a-GCST90001917	TBNK	CD45 on CD8br	Intracerebral haemmorrhage	rs116030815	C	T	C	T	-3.125	-0.198769	0.0005	0.00483834	0.22499	0.163816	1	0.5674	42691989	3.925e-08	2	TRUE	0.00874834	30.3158
ebi-a-GCST90001917	TBNK	CD45 on CD8br	Intracerebral haemmorrhage	rs11707721	A	C	A	C	0.1328	0.0355539	0.2554	0.151435	0.271459	0.0323303	3	0.02816	67272268	2.49299e-06	2	TRUE	0.0064291	22.2269
ebi-a-GCST90001917	TBNK	CD45 on CD8br	Intracerebral haemmorrhage	rs117878489	T	C	T	C	-3.875	-0.048086	0.0002	0.0111602	0.659233	0.109045	12	0.8661	125913115	7.95793e-06	2	TRUE	0.00579036	20.0057
ebi-a-GCST90001917	TBNK	CD45 on CD8br	Intracerebral haemmorrhage	rs117933675	A	T	A	T	-3.855	0.0809988	0.0002	0.0107884	0.477394	0.114003	10	0.8657	121098011	8.77001e-06	2	TRUE	0.00573635	19.8181
ebi-a-GCST90001917	TBNK	CD45 on CD8br	Intracerebral haemmorrhage	rs141418004	A	G	A	G	-0.5347	0.0628954	0.0106	0.0395593	0.281694	0.0584246	18	0.1167	49028375	4.79601e-06	2	TRUE	0.00607092	20.981
ebi-a-GCST90001917	TBNK	CD45 on CD8br	Intracerebral haemmorrhage	rs147201606	T	C	T	C	0.3631	-0.0844098	0.0257	0.00860415	0.510138	0.128161	1	0.0779	30780553	3.28103e-06	2	TRUE	0.00628147	21.7132
ebi-a-GCST90001917	TBNK	CD45 on CD8br	Intracerebral haemmorrhage	rs147885318	T	G	T	G	-3.847	0.180293	0.0002	0.0250796	0.0126328	0.0722918	9	0.8587	32795573	7.71792e-06	2	TRUE	0.00580568	20.059
ebi-a-GCST90001917	TBNK	CD45 on CD8br	Intracerebral haemmorrhage	rs150904881	T	C	T	C	-4.836	0.160385	0.0002	0.0043372	0.407633	0.193685	9	1.074	68222950	7.02199e-06	2	TRUE	0.00586449	20.2633
ebi-a-GCST90001917	TBNK	CD45 on CD8br	Intracerebral haemmorrhage	rs17557937	C	T	C	T	-3.871	-0.0567401	0.0002	0.0429829	0.309733	0.0558585	1	0.8658	91901382	8.06102e-06	2	TRUE	0.00578247	19.9783
ebi-a-GCST90001917	TBNK	CD45 on CD8br	Intracerebral haemmorrhage	rs2409763	A	C	A	C	-0.1881	0.0326625	0.101	0.0964051	0.398353	0.0386737	5	0.04102	59832250	4.68997e-06	2	TRUE	0.00608076	21.0152
ebi-a-GCST90001917	TBNK	CD45 on CD8br	Intracerebral haemmorrhage	rs4849134	G	A	G	A	-0.1151	-0.042371	0.6494	0.796025	0.130394	0.028013	2	0.02556	111615015	6.87401e-06	2	TRUE	0.00586536	20.2664
ebi-a-GCST90001917	TBNK	CD45 on CD8br	Intracerebral haemmorrhage	rs543582225	C	G	C	G	-3.906	0.141459	0.0002	0.0179331	0.103333	0.086843	4	0.8653	94602439	6.59295e-06	2	TRUE	0.00589365	20.3647
ebi-a-GCST90001917	TBNK	CD45 on CD8br	Intracerebral haemmorrhage	rs60321540	T	C	T	C	0.3666	0.0316349	0.0244	0.10482	0.391283	0.036901	5	0.07926	143601136	3.89502e-06	2	TRUE	0.00618589	21.3808
ebi-a-GCST90001917	TBNK	CD45 on CD8br	Intracerebral haemmorrhage	rs71357170	A	G	A	G	-0.2018	0.0664379	0.0814	0.0381323	0.267319	0.059894	17	0.04477	1046040	6.80801e-06	2	TRUE	0.00587664	20.3056
ebi-a-GCST90001917	TBNK	CD45 on CD8br	Intracerebral haemmorrhage	rs7179582	A	G	A	G	-0.1181	-0.0116227	0.4195	0.369239	0.621211	0.0235212	15	0.02495	34128532	2.30898e-06	2	TRUE	0.00647675	22.3927
ebi-a-GCST90001917	TBNK	CD45 on CD8br	Intracerebral haemmorrhage	rs7559619	G	A	G	A	0.1424	-0.0225458	0.345	0.421253	0.324016	0.0228603	2	0.02589	38892207	4.05397e-08	2	TRUE	0.0087251	30.2345
ebi-a-GCST90001917	TBNK	CD45 on CD8br	Intracerebral haemmorrhage	rs7643142	T	C	T	C	-0.2356	0.00349238	0.0583	0.128061	0.918091	0.0339599	3	0.05191	175109345	5.85895e-06	2	TRUE	0.00595763	20.5871
ebi-a-GCST90001917	TBNK	CD45 on CD8br	Intracerebral haemmorrhage	rs76544033	T	C	T	C	-3.879	-0.00630535	0.0002	0.00578009	0.96759	0.155187	1	0.8529	165287038	5.61203e-06	2	TRUE	0.00598216	20.6724
ebi-a-GCST90001917	TBNK	CD45 on CD8br	Intracerebral haemmorrhage	rs77188735	C	A	C	A	-3.966	-0.0439677	0.0002	0.015861	0.634901	0.0925948	9	0.8418	77312021	2.57099e-06	2	TRUE	0.00641671	22.1837
ebi-a-GCST90001917	TBNK	CD45 on CD8br	Intracerebral haemmorrhage	rs77771245	C	A	C	A	-3.864	0.0843707	0.0002	0.00463885	0.615235	0.167864	4	0.866	20154192	8.42209e-06	2	TRUE	0.00575905	19.8969
ebi-a-GCST90001917	TBNK	CD45 on CD8br	Intracerebral haemmorrhage	rs783460	T	C	T	C	-1.406	-0.132746	0.9986	0.983198	0.135065	0.0888279	9	0.314	23797136	7.75193e-06	2	TRUE	0.0057997	20.0382
ebi-a-GCST90001917	TBNK	CD45 on CD8br	Intracerebral haemmorrhage	rs7897761	T	G	T	G	-0.1414	-0.026519	0.1854	0.21276	0.337222	0.0276335	10	0.03161	93662774	7.96691e-06	2	TRUE	0.00578828	19.9985
ebi-a-GCST90002077	TBNK	SSC-A on HLA DR+ NK	Intracerebral haemmorrhage	rs11000435	T	C	T	C	1.639	-0.0968682	0.0013	0.0269627	0.165833	0.0699047	10	0.3589	74638979	5.18501e-06	2	TRUE	0.00603121	20.8429
ebi-a-GCST90002077	TBNK	SSC-A on HLA DR+ NK	Intracerebral haemmorrhage	rs112085672	C	A	C	A	-0.3599	-0.0427311	0.035	0.0277324	0.552454	0.0719273	3	0.07399	182309260	1.20701e-06	2	TRUE	0.00683689	23.6464
ebi-a-GCST90002077	TBNK	SSC-A on HLA DR+ NK	Intracerebral haemmorrhage	rs113248693	G	A	G	A	-0.8048	0.0592413	0.0066	0.0124981	0.563216	0.102481	1	0.1629	157464822	8.23209e-07	2	TRUE	0.00705149	24.3939
ebi-a-GCST90002077	TBNK	SSC-A on HLA DR+ NK	Intracerebral haemmorrhage	rs115805162	T	C	T	C	0.2464	0.00820197	0.2099	0.0776487	0.84632	0.0423183	1	0.03359	161410253	2.85299e-13	2	TRUE	0.0154147	53.7785
ebi-a-GCST90002077	TBNK	SSC-A on HLA DR+ NK	Intracerebral haemmorrhage	rs11639511	G	C	G	C	0.148	0.00806566	0.7661	0.73263	0.753095	0.0256411	16	0.03108	10977844	1.99301e-06	2	TRUE	0.0065543	22.6625
ebi-a-GCST90002077	TBNK	SSC-A on HLA DR+ NK	Intracerebral haemmorrhage	rs116660215	A	G	A	G	0.3129	-0.0633193	0.0395	0.0142674	0.511075	0.0963523	2	0.07056	17527024	9.59202e-06	2	TRUE	0.00568901	19.6536
ebi-a-GCST90002077	TBNK	SSC-A on HLA DR+ NK	Intracerebral haemmorrhage	rs117691019	G	C	G	C	-1.406	0.0360401	0.002	0.013044	0.723261	0.101778	11	0.299	78351106	2.67701e-06	2	TRUE	0.0063924	22.0991
ebi-a-GCST90002077	TBNK	SSC-A on HLA DR+ NK	Intracerebral haemmorrhage	rs11891318	G	C	G	C	0.2138	0.0328476	0.105	0.113725	0.357754	0.0357173	2	0.04415	130608376	1.35101e-06	2	TRUE	0.00677675	23.437
ebi-a-GCST90002077	TBNK	SSC-A on HLA DR+ NK	Intracerebral haemmorrhage	rs11980037	T	C	T	C	0.4233	-0.0867658	0.0204	0.0153814	0.352137	0.0932514	7	0.09367	88594684	6.46994e-06	2	TRUE	0.00590668	20.41
ebi-a-GCST90002077	TBNK	SSC-A on HLA DR+ NK	Intracerebral haemmorrhage	rs12524004	C	T	C	T	-0.4118	0.128118	0.0236	0.00308902	0.534848	0.206434	6	0.08893	144027987	3.80496e-06	2	TRUE	0.00620005	21.4301
ebi-a-GCST90002077	TBNK	SSC-A on HLA DR+ NK	Intracerebral haemmorrhage	rs140589274	G	C	G	C	-0.5433	0.0123677	0.0153	0.00913987	0.919211	0.121936	9	0.1077	138894488	4.82303e-07	2	TRUE	0.00734962	25.4329
ebi-a-GCST90002077	TBNK	SSC-A on HLA DR+ NK	Intracerebral haemmorrhage	rs142321106	A	G	A	G	-0.5576	-0.137555	0.0125	0.00806139	0.271343	0.125053	13	0.1233	96037026	6.32499e-06	2	TRUE	0.00591512	20.4393
ebi-a-GCST90002077	TBNK	SSC-A on HLA DR+ NK	Intracerebral haemmorrhage	rs142666685	G	A	G	A	-1.228	-0.0185737	0.0024	0.0115386	0.863091	0.10771	17	0.2757	1769354	8.67901e-06	2	TRUE	0.0057391	19.8276
ebi-a-GCST90002077	TBNK	SSC-A on HLA DR+ NK	Intracerebral haemmorrhage	rs148866760	G	A	G	A	-0.8982	0.050493	0.0061	0.03574	0.405034	0.0606404	11	0.1871	4509339	1.65299e-06	2	TRUE	0.00666065	23.0327
ebi-a-GCST90002077	TBNK	SSC-A on HLA DR+ NK	Intracerebral haemmorrhage	rs183249728	T	C	T	C	-0.7507	0.0364919	0.0079	0.00804681	0.779331	0.130239	1	0.1514	158205680	7.486e-07	2	TRUE	0.00710241	24.5713
ebi-a-GCST90002077	TBNK	SSC-A on HLA DR+ NK	Intracerebral haemmorrhage	rs2155742	C	T	C	T	-0.1613	0.0212871	0.8371	0.880437	0.540087	0.0347442	18	0.03629	13952635	9.15208e-06	2	TRUE	0.00571513	19.7443
ebi-a-GCST90002077	TBNK	SSC-A on HLA DR+ NK	Intracerebral haemmorrhage	rs2896705	G	A	G	A	0.1351	-0.0511707	0.3191	0.218506	0.062084	0.0274271	11	0.02924	24553602	3.96004e-06	2	TRUE	0.00617287	21.3355
ebi-a-GCST90002077	TBNK	SSC-A on HLA DR+ NK	Intracerebral haemmorrhage	rs333491	A	G	A	G	0.1225	0.0214897	0.5584	0.504375	0.342758	0.022651	3	0.02768	78808850	9.941e-06	2	TRUE	0.00566621	19.5743
ebi-a-GCST90002077	TBNK	SSC-A on HLA DR+ NK	Intracerebral haemmorrhage	rs41473449	G	A	G	A	0.1505	-0.00362442	0.3036	0.429751	0.874157	0.0228843	12	0.02943	125621419	3.37e-07	2	TRUE	0.00755129	26.136
ebi-a-GCST90002077	TBNK	SSC-A on HLA DR+ NK	Intracerebral haemmorrhage	rs4970518	C	T	C	T	-0.1201	0.0225037	0.4451	0.24658	0.39138	0.0262552	1	0.02692	27647082	8.48203e-06	2	TRUE	0.00575769	19.8922
ebi-a-GCST90002077	TBNK	SSC-A on HLA DR+ NK	Intracerebral haemmorrhage	rs569911	C	T	C	T	-0.1723	0.030476	0.4305	0.50461	0.178292	0.0226414	1	0.02756	160798209	4.62402e-10	2	TRUE	0.011244	39.0624
ebi-a-GCST90002077	TBNK	SSC-A on HLA DR+ NK	Intracerebral haemmorrhage	rs61813510	C	T	C	T	-0.5891	-0.0996247	0.0106	0.0140569	0.306529	0.0974294	1	0.1318	156583538	8.16601e-06	2	TRUE	0.00577897	19.9662
ebi-a-GCST90002077	TBNK	SSC-A on HLA DR+ NK	Intracerebral haemmorrhage	rs6847175	G	A	G	A	0.1663	-0.0504245	0.2146	0.439911	0.0277211	0.0229076	4	0.03312	88481387	5.41103e-07	2	TRUE	0.00728199	25.1971
ebi-a-GCST90002077	TBNK	SSC-A on HLA DR+ NK	Intracerebral haemmorrhage	rs6977893	A	G	A	G	-0.1225	-0.0201713	0.4249	0.348687	0.394814	0.0237053	7	0.02739	130890843	8.03101e-06	2	TRUE	0.00578613	19.991
ebi-a-GCST90002077	TBNK	SSC-A on HLA DR+ NK	Intracerebral haemmorrhage	rs71632979	G	A	G	A	-0.5652	0.030682	0.2402	0.109817	0.399564	0.0364221	1	0.0301	161526397	1.97879e-74	2	TRUE	0.093042	352.386
ebi-a-GCST90002077	TBNK	SSC-A on HLA DR+ NK	Intracerebral haemmorrhage	rs7206658	C	G	C	G	-0.1934	0.0766527	0.1271	0.0464824	0.157414	0.0542167	16	0.04081	68916118	2.24802e-06	2	TRUE	0.0064919	22.4454
ebi-a-GCST90002077	TBNK	SSC-A on HLA DR+ NK	Intracerebral haemmorrhage	rs72698314	G	A	G	A	-0.352	-0.0116929	0.0429	0.0401663	0.840463	0.0580865	1	0.06701	164795440	1.60901e-07	2	TRUE	0.00796441	27.5774
ebi-a-GCST90002077	TBNK	SSC-A on HLA DR+ NK	Intracerebral haemmorrhage	rs7292569	T	C	T	C	0.1475	-0.0519854	0.2933	0.400358	0.0245409	0.0231195	22	0.02969	27418259	7.19499e-07	2	TRUE	0.00712979	24.6667
ebi-a-GCST90002077	TBNK	SSC-A on HLA DR+ NK	Intracerebral haemmorrhage	rs77898356	C	A	C	A	1.529	-0.0445684	0.0015	0.0317631	0.498806	0.0658936	6	0.3432	147107666	8.65705e-06	2	TRUE	0.00574169	19.8366
ebi-a-GCST90002077	TBNK	SSC-A on HLA DR+ NK	Intracerebral haemmorrhage	rs7859270	C	A	C	A	-0.7789	-0.0987152	0.0066	0.0146799	0.308478	0.0969296	9	0.1689	116135261	4.15097e-06	2	TRUE	0.00614958	21.2545
ebi-a-GCST90001508	Treg	CD25hi CD45RA+ CD4 not Treg %CD4+	Intracerebral haemmorrhage	rs10905719	A	G	A	G	0.1841	0.0325392	0.2082	0.365384	0.165568	0.0234671	10	0.03172	6115171	7.05797e-09	2	TRUE	0.00970568	33.6658
ebi-a-GCST90001508	Treg	CD25hi CD45RA+ CD4 not Treg %CD4+	Intracerebral haemmorrhage	rs11124653	A	C	A	C	-0.2138	0.0208645	0.5911	0.656582	0.379394	0.0237363	2	0.02624	39112166	5.22878e-16	2	TRUE	0.0189496	66.3491
ebi-a-GCST90001508	Treg	CD25hi CD45RA+ CD4 not Treg %CD4+	Intracerebral haemmorrhage	rs11195783	A	G	A	G	-0.1482	0.0116239	0.1907	0.0834629	0.776251	0.0408991	10	0.03245	113754024	5.11599e-06	2	TRUE	0.00603198	20.8456
ebi-a-GCST90001508	Treg	CD25hi CD45RA+ CD4 not Treg %CD4+	Intracerebral haemmorrhage	rs114437347	C	G	C	G	3.89	-0.00642815	0.0003	0.00391313	0.972188	0.184374	4	0.8453	86967620	4.33202e-06	2	TRUE	0.00612393	21.1653
ebi-a-GCST90001508	Treg	CD25hi CD45RA+ CD4 not Treg %CD4+	Intracerebral haemmorrhage	rs114780506	T	A	T	A	3.688	-0.168498	0.0006	0.0052353	0.307443	0.165097	2	0.7859	104762054	2.80899e-06	2	TRUE	0.0063664	22.0087
ebi-a-GCST90001508	Treg	CD25hi CD45RA+ CD4 not Treg %CD4+	Intracerebral haemmorrhage	rs116517602	T	C	T	C	1.941	-0.0817575	0.0041	0.00916344	0.494485	0.11967	1	0.1905	198922068	4.75554e-24	2	TRUE	0.0293196	103.755
ebi-a-GCST90001508	Treg	CD25hi CD45RA+ CD4 not Treg %CD4+	Intracerebral haemmorrhage	rs116794175	C	T	C	T	1.112	0.660085	0.0042	0.00134125	0.012267	0.263574	1	0.1976	194010208	1.98198e-08	2	TRUE	0.00913004	31.6507
ebi-a-GCST90001508	Treg	CD25hi CD45RA+ CD4 not Treg %CD4+	Intracerebral haemmorrhage	rs116850494	A	G	A	G	0.4908	0.0072974	0.0145	0.0448625	0.893646	0.0545836	13	0.1074	60389778	5e-06	2	TRUE	0.00603935	20.8712
ebi-a-GCST90001508	Treg	CD25hi CD45RA+ CD4 not Treg %CD4+	Intracerebral haemmorrhage	rs117626397	G	A	G	A	3.007	-0.192419	0.0004	0.0154562	0.0435311	0.0953239	10	0.5864	131423918	3.095e-07	2	TRUE	0.00759258	26.28
ebi-a-GCST90001508	Treg	CD25hi CD45RA+ CD4 not Treg %CD4+	Intracerebral haemmorrhage	rs1264473	T	C	T	C	0.1141	-0.0207537	0.5914	0.55125	0.36204	0.0227691	8	0.02576	102431583	9.69192e-06	2	TRUE	0.00567581	19.6077
ebi-a-GCST90001508	Treg	CD25hi CD45RA+ CD4 not Treg %CD4+	Intracerebral haemmorrhage	rs12958644	C	A	C	A	0.2701	-0.0194846	0.0599	0.0591838	0.683986	0.0478701	18	0.05331	6060693	4.25696e-07	2	TRUE	0.00741345	25.6554
ebi-a-GCST90001508	Treg	CD25hi CD45RA+ CD4 not Treg %CD4+	Intracerebral haemmorrhage	rs13024840	A	T	A	T	0.2764	0.0299797	0.2587	0.0961053	0.43612	0.0384966	2	0.02911	38895920	4.04762e-21	2	TRUE	0.0255604	90.1029
ebi-a-GCST90001508	Treg	CD25hi CD45RA+ CD4 not Treg %CD4+	Intracerebral haemmorrhage	rs141541045	T	A	T	A	0.7445	-0.161946	0.0065	0.0234741	0.029061	0.0741967	1	0.1572	182131075	2.28102e-06	2	TRUE	0.00648365	22.4167
ebi-a-GCST90001508	Treg	CD25hi CD45RA+ CD4 not Treg %CD4+	Intracerebral haemmorrhage	rs1430018	C	T	C	T	-0.2323	-0.0284839	0.9022	0.852137	0.373248	0.0319897	2	0.04369	38132316	1.12699e-07	2	TRUE	0.00815825	28.2541
ebi-a-GCST90001508	Treg	CD25hi CD45RA+ CD4 not Treg %CD4+	Intracerebral haemmorrhage	rs144105723	G	A	G	A	0.2318	0.11459	0.0649	0.0130619	0.258988	0.101516	10	0.05147	119138812	6.86705e-06	2	TRUE	0.00586656	20.2706
ebi-a-GCST90001508	Treg	CD25hi CD45RA+ CD4 not Treg %CD4+	Intracerebral haemmorrhage	rs144350975	A	C	A	C	0.407	0.0260809	0.0253	0.0153045	0.778402	0.0926816	1	0.08218	188000439	7.67697e-07	2	TRUE	0.0070858	24.5134
ebi-a-GCST90001508	Treg	CD25hi CD45RA+ CD4 not Treg %CD4+	Intracerebral haemmorrhage	rs147071297	A	G	A	G	1.019	-0.1024	0.0039	0.0214158	0.198347	0.0796101	1	0.2036	191648600	5.89902e-07	2	TRUE	0.00723535	25.0346
ebi-a-GCST90001508	Treg	CD25hi CD45RA+ CD4 not Treg %CD4+	Intracerebral haemmorrhage	rs149429639	C	T	C	T	1.783	-0.0838256	0.001	0.0203102	0.303421	0.0814533	18	0.3741	42913522	1.96499e-06	2	TRUE	0.00656579	22.7025
ebi-a-GCST90001508	Treg	CD25hi CD45RA+ CD4 not Treg %CD4+	Intracerebral haemmorrhage	rs149541387	A	T	A	T	0.4045	0.105101	0.0212	0.00368299	0.587828	0.193919	12	0.08806	15408104	4.517e-06	2	TRUE	0.00610158	21.0876
ebi-a-GCST90001508	Treg	CD25hi CD45RA+ CD4 not Treg %CD4+	Intracerebral haemmorrhage	rs150635171	T	C	T	C	0.4488	0.00164214	0.0166	0.0420819	0.977093	0.057191	9	0.1	137525725	7.43293e-06	2	TRUE	0.00582624	20.1304
ebi-a-GCST90001508	Treg	CD25hi CD45RA+ CD4 not Treg %CD4+	Intracerebral haemmorrhage	rs1645894	C	G	C	G	-0.1536	0.0755134	0.8323	0.830852	0.0125467	0.0302491	16	0.03429	57340615	7.77302e-06	2	TRUE	0.00580417	20.0537
ebi-a-GCST90001508	Treg	CD25hi CD45RA+ CD4 not Treg %CD4+	Intracerebral haemmorrhage	rs17022951	A	G	A	G	0.342	0.0175621	0.0326	0.0156908	0.848253	0.0917809	2	0.07231	38807441	2.34698e-06	2	TRUE	0.00646634	22.3564
ebi-a-GCST90001508	Treg	CD25hi CD45RA+ CD4 not Treg %CD4+	Intracerebral haemmorrhage	rs180839256	C	T	C	T	0.7622	0.034901	0.0077	0.00802544	0.789812	0.130935	1	0.1444	200021804	1.37899e-07	2	TRUE	0.00804114	27.8452
ebi-a-GCST90001508	Treg	CD25hi CD45RA+ CD4 not Treg %CD4+	Intracerebral haemmorrhage	rs188418491	G	A	G	A	2.218	-0.10347	0.0006	0.032801	0.114192	0.0655025	19	0.4847	777304	4.88405e-06	2	TRUE	0.00605563	20.9278
ebi-a-GCST90001508	Treg	CD25hi CD45RA+ CD4 not Treg %CD4+	Intracerebral haemmorrhage	rs274814	C	T	C	T	0.1936	-0.00547485	0.0989	0.267413	0.831172	0.0256796	19	0.04348	20836911	8.76395e-06	2	TRUE	0.00573527	19.8143
ebi-a-GCST90001508	Treg	CD25hi CD45RA+ CD4 not Treg %CD4+	Intracerebral haemmorrhage	rs28446907	G	A	G	A	-0.7343	-0.100043	0.0063	0.0166566	0.257406	0.0883352	5	0.161	109149543	5.25606e-06	2	TRUE	0.00601583	20.7894
ebi-a-GCST90001508	Treg	CD25hi CD45RA+ CD4 not Treg %CD4+	Intracerebral haemmorrhage	rs56000618	T	G	T	G	0.1237	0.0167338	0.2963	0.173663	0.578231	0.0300984	2	0.02764	175199869	7.921e-06	2	TRUE	0.00579376	20.0175
ebi-a-GCST90001508	Treg	CD25hi CD45RA+ CD4 not Treg %CD4+	Intracerebral haemmorrhage	rs61836370	G	A	G	A	0.6318	-0.00838815	0.0145	0.106589	0.820553	0.0369792	1	0.1074	188691469	4.41896e-09	2	TRUE	0.00996828	34.5858
ebi-a-GCST90001508	Treg	CD25hi CD45RA+ CD4 not Treg %CD4+	Intracerebral haemmorrhage	rs73329062	A	G	A	G	-0.6809	0.095694	0.0065	0.00820323	0.455111	0.128118	7	0.151	44763296	6.70101e-06	2	TRUE	0.00588128	20.3217
ebi-a-GCST90001508	Treg	CD25hi CD45RA+ CD4 not Treg %CD4+	Intracerebral haemmorrhage	rs73579441	C	T	C	T	0.225	0.0941657	0.0716	0.0322028	0.147922	0.0650806	8	0.05042	49024059	8.33105e-06	2	TRUE	0.00576064	19.9025
ebi-a-GCST90001508	Treg	CD25hi CD45RA+ CD4 not Treg %CD4+	Intracerebral haemmorrhage	rs738595	C	T	C	T	0.1331	0.0727955	0.7597	0.814795	0.0126637	0.0291989	22	0.02959	49372052	7.11492e-06	2	TRUE	0.00585245	20.2215
ebi-a-GCST90001508	Treg	CD25hi CD45RA+ CD4 not Treg %CD4+	Intracerebral haemmorrhage	rs75798204	T	C	T	C	-0.8787	-0.0713525	0.0042	0.0262334	0.312354	0.0706254	5	0.1978	129494174	9.15103e-06	2	TRUE	0.00570903	19.7231
ebi-a-GCST90001508	Treg	CD25hi CD45RA+ CD4 not Treg %CD4+	Intracerebral haemmorrhage	rs75958070	C	G	C	G	-0.1771	0.0157132	0.1219	0.150922	0.621876	0.0318601	11	0.03924	79203049	6.579e-06	2	TRUE	0.0058916	20.3576
ebi-a-GCST90001508	Treg	CD25hi CD45RA+ CD4 not Treg %CD4+	Intracerebral haemmorrhage	rs77180728	C	G	C	G	-0.1628	0.0552485	0.1466	0.0295552	0.411036	0.0672064	1	0.03648	226986331	8.31706e-06	2	TRUE	0.00576117	19.9043
ebi-a-GCST90001508	Treg	CD25hi CD45RA+ CD4 not Treg %CD4+	Intracerebral haemmorrhage	rs79536602	G	T	G	T	0.4559	-0.0569492	0.0175	0.035416	0.348619	0.0607607	15	0.09637	78621679	2.32097e-06	2	TRUE	0.0064693	22.3667
ebi-a-GCST90001509	Treg	CD25hi CD45RA+ CD4 not Treg %T cell	Intracerebral haemmorrhage	rs10905719	A	G	A	G	0.1734	0.0325392	0.2082	0.365384	0.165568	0.0234671	10	0.03172	6115171	4.88495e-08	2	TRUE	0.00861971	29.8661
ebi-a-GCST90001509	Treg	CD25hi CD45RA+ CD4 not Treg %T cell	Intracerebral haemmorrhage	rs11124653	A	C	A	C	-0.1952	0.0208645	0.5911	0.656582	0.379394	0.0237363	2	0.02627	39112166	1.35988e-13	2	TRUE	0.0158103	55.1806
ebi-a-GCST90001509	Treg	CD25hi CD45RA+ CD4 not Treg %T cell	Intracerebral haemmorrhage	rs112238613	C	T	C	T	1.473	0.0991844	0.0013	0.0270107	0.156677	0.0700288	11	0.3324	110766468	9.57591e-06	2	TRUE	0.00568106	19.6259
ebi-a-GCST90001509	Treg	CD25hi CD45RA+ CD4 not Treg %T cell	Intracerebral haemmorrhage	rs114437347	C	G	C	G	3.798	-0.00642815	0.0003	0.00391313	0.972188	0.184374	4	0.8449	86967620	7.18704e-06	2	TRUE	0.00584486	20.1951
ebi-a-GCST90001509	Treg	CD25hi CD45RA+ CD4 not Treg %T cell	Intracerebral haemmorrhage	rs114780506	T	A	T	A	3.735	-0.168498	0.0006	0.0052353	0.307443	0.165097	2	0.7854	104762054	2.053e-06	2	TRUE	0.0065369	22.602
ebi-a-GCST90001509	Treg	CD25hi CD45RA+ CD4 not Treg %T cell	Intracerebral haemmorrhage	rs116517602	T	C	T	C	1.875	-0.0817575	0.0041	0.00916344	0.494485	0.11967	1	0.1906	198922068	1.49589e-22	2	TRUE	0.0273853	96.7173
ebi-a-GCST90001509	Treg	CD25hi CD45RA+ CD4 not Treg %T cell	Intracerebral haemmorrhage	rs116794175	C	T	C	T	1.11	0.660085	0.0042	0.00134125	0.012267	0.263574	1	0.1975	194010208	2.07802e-08	2	TRUE	0.00910666	31.5689
ebi-a-GCST90001509	Treg	CD25hi CD45RA+ CD4 not Treg %T cell	Intracerebral haemmorrhage	rs117520868	A	C	A	C	0.332	0.00456534	0.0343	0.0388905	0.937988	0.0586818	19	0.0722	16580644	4.41499e-06	2	TRUE	0.00611447	21.1324
ebi-a-GCST90001509	Treg	CD25hi CD45RA+ CD4 not Treg %T cell	Intracerebral haemmorrhage	rs117626397	G	A	G	A	2.958	-0.192419	0.0004	0.0154562	0.0435311	0.0953239	10	0.5861	131423918	4.71802e-07	2	TRUE	0.00735642	25.4566
ebi-a-GCST90001509	Treg	CD25hi CD45RA+ CD4 not Treg %T cell	Intracerebral haemmorrhage	rs117882514	C	A	C	A	0.3547	-0.00497158	0.0319	0.0247109	0.946202	0.0736782	18	0.07102	6105334	6.17106e-07	2	TRUE	0.00720512	24.9292
ebi-a-GCST90001509	Treg	CD25hi CD45RA+ CD4 not Treg %T cell	Intracerebral haemmorrhage	rs1264473	T	C	T	C	0.1172	-0.0207537	0.5914	0.55125	0.36204	0.0227691	8	0.02574	102431583	5.466e-06	2	TRUE	0.0059958	20.7198
ebi-a-GCST90001509	Treg	CD25hi CD45RA+ CD4 not Treg %T cell	Intracerebral haemmorrhage	rs13024840	A	T	A	T	0.2465	0.0299797	0.2587	0.0961053	0.43612	0.0384966	2	0.02917	38895920	4.21697e-17	2	TRUE	0.020354	71.3688
ebi-a-GCST90001509	Treg	CD25hi CD45RA+ CD4 not Treg %T cell	Intracerebral haemmorrhage	rs144105723	G	A	G	A	0.2382	0.11459	0.0649	0.0130619	0.258988	0.101516	10	0.05143	119138812	3.743e-06	2	TRUE	0.00620253	21.4387
ebi-a-GCST90001509	Treg	CD25hi CD45RA+ CD4 not Treg %T cell	Intracerebral haemmorrhage	rs144350975	A	C	A	C	0.4042	0.0260809	0.0253	0.0153045	0.778402	0.0926816	1	0.08214	188000439	9.02402e-07	2	TRUE	0.00699608	24.2008
ebi-a-GCST90001509	Treg	CD25hi CD45RA+ CD4 not Treg %T cell	Intracerebral haemmorrhage	rs147071297	A	G	A	G	0.957	-0.1024	0.0039	0.0214158	0.198347	0.0796101	1	0.2036	191648600	2.70097e-06	2	TRUE	0.00638713	22.0808
ebi-a-GCST90001509	Treg	CD25hi CD45RA+ CD4 not Treg %T cell	Intracerebral haemmorrhage	rs149429639	C	T	C	T	1.778	-0.0838256	0.001	0.0203102	0.303421	0.0814533	18	0.3739	42913522	2.06201e-06	2	TRUE	0.0065362	22.5996
ebi-a-GCST90001509	Treg	CD25hi CD45RA+ CD4 not Treg %T cell	Intracerebral haemmorrhage	rs17607399	T	C	T	C	0.1985	0.00173601	0.1084	0.0814007	0.966728	0.0416181	2	0.0414	41884212	1.7e-06	2	TRUE	0.00664424	22.9756
ebi-a-GCST90001509	Treg	CD25hi CD45RA+ CD4 not Treg %T cell	Intracerebral haemmorrhage	rs180839256	C	T	C	T	0.7369	0.034901	0.0077	0.00802544	0.789812	0.130935	1	0.1443	200021804	3.47896e-07	2	TRUE	0.00753047	26.0634
ebi-a-GCST90001509	Treg	CD25hi CD45RA+ CD4 not Treg %T cell	Intracerebral haemmorrhage	rs188418491	G	A	G	A	2.205	-0.10347	0.0006	0.032801	0.114192	0.0655025	19	0.4844	777304	5.53095e-06	2	TRUE	0.00599265	20.7089
ebi-a-GCST90001509	Treg	CD25hi CD45RA+ CD4 not Treg %T cell	Intracerebral haemmorrhage	rs28446907	G	A	G	A	-0.7381	-0.100043	0.0063	0.0166566	0.257406	0.0883352	5	0.1609	109149543	4.64205e-06	2	TRUE	0.00608538	21.0313
ebi-a-GCST90001509	Treg	CD25hi CD45RA+ CD4 not Treg %T cell	Intracerebral haemmorrhage	rs4876568	T	G	T	G	-0.4787	0.0436061	0.0185	0.0533852	0.389885	0.0507151	8	0.1023	115299703	2.96299e-06	2	TRUE	0.0063305	21.8838
ebi-a-GCST90001509	Treg	CD25hi CD45RA+ CD4 not Treg %T cell	Intracerebral haemmorrhage	rs61836370	G	A	G	A	0.6084	-0.00838815	0.0145	0.106589	0.820553	0.0369792	1	0.1074	188691469	1.57801e-08	2	TRUE	0.00925027	32.0713
ebi-a-GCST90001509	Treg	CD25hi CD45RA+ CD4 not Treg %T cell	Intracerebral haemmorrhage	rs67017865	A	T	A	T	0.1911	0.0204772	0.0979	0.100411	0.586198	0.0376175	8	0.04292	138060119	8.77001e-06	2	TRUE	0.00573488	19.813
ebi-a-GCST90001509	Treg	CD25hi CD45RA+ CD4 not Treg %T cell	Intracerebral haemmorrhage	rs72797312	T	A	T	A	-0.1472	0.0230484	0.1865	0.108069	0.528605	0.0365767	2	0.03298	38999003	8.32396e-06	2	TRUE	0.00576268	19.9096
ebi-a-GCST90001509	Treg	CD25hi CD45RA+ CD4 not Treg %T cell	Intracerebral haemmorrhage	rs75798204	T	C	T	C	-0.8751	-0.0713525	0.0042	0.0262334	0.312354	0.0706254	5	0.1977	129494174	9.834e-06	2	TRUE	0.00566831	19.5816
ebi-a-GCST90001509	Treg	CD25hi CD45RA+ CD4 not Treg %T cell	Intracerebral haemmorrhage	rs75958070	C	G	C	G	-0.1904	0.0157132	0.1219	0.150922	0.621876	0.0318601	11	0.03919	79203049	1.237e-06	2	TRUE	0.00682074	23.5901
ebi-a-GCST90001509	Treg	CD25hi CD45RA+ CD4 not Treg %T cell	Intracerebral haemmorrhage	rs76432001	A	C	A	C	-0.3904	0.190073	0.0215	0.0105422	0.0860974	0.110742	1	0.08817	245389000	9.79603e-06	2	TRUE	0.00567189	19.5941
ebi-a-GCST90001509	Treg	CD25hi CD45RA+ CD4 not Treg %T cell	Intracerebral haemmorrhage	rs78032501	C	G	C	G	-0.7964	0.126953	0.0055	0.0157039	0.170667	0.0926622	2	0.1773	227684292	7.27696e-06	2	TRUE	0.00583611	20.1647
ebi-a-GCST90001509	Treg	CD25hi CD45RA+ CD4 not Treg %T cell	Intracerebral haemmorrhage	rs7896896	A	C	A	C	-0.1553	0.0151737	0.1722	0.0832019	0.711051	0.0409607	10	0.03381	113747896	4.53597e-06	2	TRUE	0.0061012	21.0863
ebi-a-GCST90001509	Treg	CD25hi CD45RA+ CD4 not Treg %T cell	Intracerebral haemmorrhage	rs79536602	G	T	G	T	0.4553	-0.0569492	0.0175	0.035416	0.348619	0.0607607	15	0.09631	78621679	2.36102e-06	2	TRUE	0.00646038	22.3357
ebi-a-GCST90001891	Treg	CD28 on CD45RA- CD4 not Treg	Intracerebral haemmorrhage	rs13390252	G	A	G	A	-0.4805	0.0695276	0.199	0.117698	0.0471498	0.0350274	2	0.03356	204596729	5.57442e-45	2	TRUE	0.0562864	204.876
ebi-a-GCST90001891	Treg	CD28 on CD45RA- CD4 not Treg	Intracerebral haemmorrhage	rs2154080	T	C	T	C	0.1296	-0.0287348	0.3651	0.40637	0.211527	0.0229993	10	0.02835	130170037	5.04406e-06	2	TRUE	0.00604354	20.8858
ebi-a-GCST90001891	Treg	CD28 on CD45RA- CD4 not Treg	Intracerebral haemmorrhage	rs28591324	A	G	A	G	0.27	0.0400721	0.0587	0.0979207	0.293408	0.0381393	4	0.05965	29419166	6.25403e-06	2	TRUE	0.00592579	20.4764
ebi-a-GCST90001891	Treg	CD28 on CD45RA- CD4 not Treg	Intracerebral haemmorrhage	rs3133072	C	T	C	T	0.1235	0.0142192	0.5158	0.615623	0.541431	0.0232853	11	0.02706	134196629	5.23396e-06	2	TRUE	0.00602386	20.8174
ebi-a-GCST90001891	Treg	CD28 on CD45RA- CD4 not Treg	Intracerebral haemmorrhage	rs368620678	A	G	A	G	0.5159	-0.061523	0.0161	0.093911	0.125177	0.0401219	14	0.1122	105780514	4.43701e-06	2	TRUE	0.00611368	21.1297
ebi-a-GCST90001891	Treg	CD28 on CD45RA- CD4 not Treg	Intracerebral haemmorrhage	rs45553631	T	C	T	C	0.1355	0.011275	0.4356	0.25037	0.666392	0.0261538	6	0.02785	90981657	1.20801e-06	2	TRUE	0.00684018	23.6579
ebi-a-GCST90001891	Treg	CD28 on CD45RA- CD4 not Treg	Intracerebral haemmorrhage	rs59639671	T	C	T	C	0.1962	0.0175069	0.1779	0.0528205	0.7281	0.0503573	2	0.03583	39003961	4.69699e-08	2	TRUE	0.00864873	29.9676
ebi-a-GCST90001891	Treg	CD28 on CD45RA- CD4 not Treg	Intracerebral haemmorrhage	rs60249166	T	C	T	C	-0.1589	0.0281914	0.1911	0.198184	0.326653	0.0287409	13	0.03438	32084901	3.96698e-06	2	TRUE	0.00617683	21.3493
ebi-a-GCST90001891	Treg	CD28 on CD45RA- CD4 not Treg	Intracerebral haemmorrhage	rs62174625	T	A	T	A	-0.1484	0.00292662	0.2807	0.246877	0.911216	0.0262466	2	0.03011	173772983	8.80501e-07	2	TRUE	0.00701792	24.2769
ebi-a-GCST90001891	Treg	CD28 on CD45RA- CD4 not Treg	Intracerebral haemmorrhage	rs62542710	G	A	G	A	-0.1785	-0.0983097	0.1582	0.0330514	0.120088	0.0632459	9	0.03771	27088757	2.29599e-06	2	TRUE	0.00647682	22.3929
ebi-a-GCST90001891	Treg	CD28 on CD45RA- CD4 not Treg	Intracerebral haemmorrhage	rs72923074	T	A	T	A	0.1766	-0.0359737	0.3315	0.292689	0.147692	0.0248483	2	0.02916	203112661	1.59001e-09	2	TRUE	0.0105589	36.6567
ebi-a-GCST90001891	Treg	CD28 on CD45RA- CD4 not Treg	Intracerebral haemmorrhage	rs7872397	T	A	T	A	-0.3435	0.0356973	0.0351	0.178891	0.227425	0.0295748	9	0.07317	26516738	2.79602e-06	2	TRUE	0.00637136	22.0259
ebi-a-GCST90001891	Treg	CD28 on CD45RA- CD4 not Treg	Intracerebral haemmorrhage	rs9529740	G	C	G	C	-0.1461	0.000219968	0.7416	0.635581	0.992635	0.0238305	13	0.03135	71009507	3.28503e-06	2	TRUE	0.00627928	21.7056
ebi-a-GCST90001900	Treg	CD28 on resting Treg	Intracerebral haemmorrhage	rs112900587	A	G	A	G	-0.245	0.0253854	0.0831	0.0316518	0.694173	0.0645616	2	0.05172	195082880	2.26699e-06	2	TRUE	0.00648648	22.4265
ebi-a-GCST90001900	Treg	CD28 on resting Treg	Intracerebral haemmorrhage	rs138480662	C	G	C	G	-0.6131	-0.00272526	0.0106	0.0143423	0.977231	0.095486	2	0.1328	205918886	4.06004e-06	2	TRUE	0.00616314	21.3017
ebi-a-GCST90001900	Treg	CD28 on resting Treg	Intracerebral haemmorrhage	rs62184016	C	T	C	T	-0.5184	0.0652774	0.1987	0.124318	0.0564898	0.0342262	2	0.03354	204623481	7.37734e-52	2	TRUE	0.0649892	238.754
ebi-a-GCST90001900	Treg	CD28 on resting Treg	Intracerebral haemmorrhage	rs72923091	A	G	A	G	0.1434	-0.0391474	0.3282	0.293908	0.114684	0.0248164	2	0.02945	203143683	1.18201e-06	2	TRUE	0.00685113	23.696
ebi-a-GCST90001900	Treg	CD28 on resting Treg	Intracerebral haemmorrhage	rs72939817	T	A	T	A	-0.4214	0.349376	0.0219	0.00226947	0.161056	0.249282	2	0.0941	212988537	7.80998e-06	2	TRUE	0.00580101	20.0427
ebi-a-GCST90001900	Treg	CD28 on resting Treg	Intracerebral haemmorrhage	rs7665484	T	C	T	C	0.1309	0.00703369	0.3943	0.502361	0.75787	0.022816	4	0.02845	167499125	4.36204e-06	2	TRUE	0.00612165	21.1574
ebi-a-GCST90001900	Treg	CD28 on resting Treg	Intracerebral haemmorrhage	rs79223025	G	A	G	A	0.192	-0.0735974	0.1305	0.154911	0.0183371	0.0312019	3	0.0411	147829547	3.12802e-06	2	TRUE	0.00630943	21.8105
ebi-a-GCST90001927	Treg	CD127 on CD8br	Intracerebral haemmorrhage	rs10024641	A	G	A	G	0.1143	0.00315011	0.5082	0.362238	0.893394	0.0235065	4	0.0257	188051690	8.94994e-06	2	TRUE	0.00572209	19.7685
ebi-a-GCST90001927	Treg	CD127 on CD8br	Intracerebral haemmorrhage	rs117239506	A	C	A	C	1.832	0.174059	0.001	0.00953283	0.143541	0.118996	12	0.3932	16351043	3.32499e-06	2	TRUE	0.00627639	21.6956
ebi-a-GCST90001927	Treg	CD127 on CD8br	Intracerebral haemmorrhage	rs13165333	T	C	T	C	0.1984	-0.0336076	0.1036	0.125815	0.325984	0.0342154	5	0.04226	82275571	2.78702e-06	2	TRUE	0.0063719	22.0278
ebi-a-GCST90001927	Treg	CD127 on CD8br	Intracerebral haemmorrhage	rs1377028	G	A	G	A	-0.1222	0.00480988	0.5479	0.451691	0.832383	0.0227261	4	0.02603	75738792	2.76898e-06	2	TRUE	0.00637145	22.0263
ebi-a-GCST90001927	Treg	CD127 on CD8br	Intracerebral haemmorrhage	rs148460149	A	G	A	G	0.326	0.262602	0.033	0.00121409	0.434575	0.336072	20	0.07341	50115542	9.27001e-06	2	TRUE	0.00570506	19.7093
ebi-a-GCST90001927	Treg	CD127 on CD8br	Intracerebral haemmorrhage	rs159608	G	A	G	A	0.1236	-0.00382208	0.3096	0.249758	0.883887	0.0261708	5	0.02793	59174103	9.9339e-06	2	TRUE	0.00566563	19.5723
ebi-a-GCST90001927	Treg	CD127 on CD8br	Intracerebral haemmorrhage	rs1911151	C	T	C	T	-0.1953	-0.00504453	0.8719	0.773797	0.853217	0.0272654	11	0.03888	60546636	5.39299e-07	2	TRUE	0.00728779	25.2173
ebi-a-GCST90001927	Treg	CD127 on CD8br	Intracerebral haemmorrhage	rs2009425	T	C	T	C	-0.3232	-0.0412017	0.033	0.0321697	0.526108	0.0649913	5	0.07302	174034800	9.92705e-06	2	TRUE	0.00566775	19.5797
ebi-a-GCST90001927	Treg	CD127 on CD8br	Intracerebral haemmorrhage	rs28869816	T	G	T	G	0.2939	-0.0192651	0.0401	0.0195533	0.812592	0.0812587	2	0.06617	116742575	9.23209e-06	2	TRUE	0.00570705	19.7162
ebi-a-GCST90001927	Treg	CD127 on CD8br	Intracerebral haemmorrhage	rs3130901	T	A	T	A	-0.18	0.00853005	0.193	0.281733	0.73503	0.0252038	6	0.03453	31419065	1.97702e-07	2	TRUE	0.00784426	27.1581
ebi-a-GCST90001927	Treg	CD127 on CD8br	Intracerebral haemmorrhage	rs457979	A	G	A	G	0.2164	0.0381485	0.9146	0.839748	0.215357	0.0307906	5	0.04618	2382270	2.92799e-06	2	TRUE	0.00634836	21.9459
ebi-a-GCST90001927	Treg	CD127 on CD8br	Intracerebral haemmorrhage	rs4668705	A	G	A	G	-0.1189	0.0285448	0.5443	0.338937	0.234538	0.0240125	2	0.02562	11152503	3.578e-06	2	TRUE	0.00622749	21.5255
ebi-a-GCST90001927	Treg	CD127 on CD8br	Intracerebral haemmorrhage	rs4925660	T	C	T	C	-0.2148	-0.060317	0.0827	0.0186626	0.475761	0.0845798	1	0.04779	247251150	7.21905e-06	2	TRUE	0.00584346	20.1903
ebi-a-GCST90001927	Treg	CD127 on CD8br	Intracerebral haemmorrhage	rs5770311	G	A	G	A	-0.1216	-0.0203175	0.3666	0.312817	0.405514	0.0244256	22	0.02704	49767656	7.142e-06	2	TRUE	0.0058496	20.2116
ebi-a-GCST90001927	Treg	CD127 on CD8br	Intracerebral haemmorrhage	rs5770659	G	C	G	C	0.1293	0.0471834	0.6822	0.718073	0.0609467	0.0251795	22	0.02774	50083852	3.26498e-06	2	TRUE	0.00628157	21.7136
ebi-a-GCST90001927	Treg	CD127 on CD8br	Intracerebral haemmorrhage	rs72824431	C	T	C	T	-0.2416	-0.0602426	0.0647	0.0755117	0.162053	0.0430858	2	0.05262	104853841	4.60903e-06	2	TRUE	0.00609617	21.0688
ebi-a-GCST90001927	Treg	CD127 on CD8br	Intracerebral haemmorrhage	rs73354288	T	C	T	C	-0.1928	-0.0479121	0.1166	0.0642733	0.298265	0.0460622	17	0.03987	79157596	1.39801e-06	2	TRUE	0.00675767	23.3705
ebi-a-GCST90001927	Treg	CD127 on CD8br	Intracerebral haemmorrhage	rs73561877	C	G	C	G	0.3813	-0.230636	0.0284	0.00650159	0.105928	0.142652	19	0.07778	6365399	9.99102e-07	2	TRUE	0.00694372	24.0184
ebi-a-GCST90001927	Treg	CD127 on CD8br	Intracerebral haemmorrhage	rs74785296	A	C	A	C	0.5285	0.307848	0.0132	0.00715047	0.0247002	0.137061	7	0.1118	156120842	2.38501e-06	2	TRUE	0.0064597	22.3333
ebi-a-GCST90001927	Treg	CD127 on CD8br	Intracerebral haemmorrhage	rs7533594	G	T	G	T	0.149	0.0288758	0.1966	0.32729	0.232044	0.0241616	1	0.03253	205558402	4.80496e-06	2	TRUE	0.00606711	20.9677
ebi-a-GCST90001927	Treg	CD127 on CD8br	Intracerebral haemmorrhage	rs7643142	T	C	T	C	0.2601	0.00349238	0.0596	0.128061	0.918091	0.0339599	3	0.05444	175109345	1.86402e-06	2	TRUE	0.00659766	22.8135
ebi-a-GCST90001927	Treg	CD127 on CD8br	Intracerebral haemmorrhage	rs7801342	C	T	C	T	0.1834	0.018551	0.2342	0.408515	0.421052	0.0230562	7	0.03032	31163003	1.63399e-09	2	TRUE	0.0105332	36.5668
ebi-a-GCST90001927	Treg	CD127 on CD8br	Intracerebral haemmorrhage	rs7813990	T	C	T	C	0.1488	-0.00583873	0.2048	0.247022	0.824298	0.0262981	8	0.03232	37671140	4.31996e-06	2	TRUE	0.00612934	21.1841
ebi-a-GCST90001927	Treg	CD127 on CD8br	Intracerebral haemmorrhage	rs9739743	A	G	A	G	0.1337	-0.0162055	0.3533	0.408717	0.486442	0.0232844	12	0.0272	54596797	9.433e-07	2	TRUE	0.00698077	24.1475
ebi-a-GCST90001942	Treg	CD25 on CD39+ secreting Treg	Intracerebral haemmorrhage	rs10489950	T	C	T	C	-0.7382	0.00533842	0.0076	0.0775991	0.900034	0.0424972	1	0.1615	78842265	5.01303e-06	2	TRUE	0.00604215	20.8809
ebi-a-GCST90001942	Treg	CD25 on CD39+ secreting Treg	Intracerebral haemmorrhage	rs113116201	C	T	C	T	1.189	-0.13301	0.0044	0.0105268	0.235839	0.112202	1	0.186	198830942	1.82398e-10	2	TRUE	0.0117497	40.8399
ebi-a-GCST90001942	Treg	CD25 on CD39+ secreting Treg	Intracerebral haemmorrhage	rs113465498	A	T	A	T	0.1559	-0.0129274	0.2563	0.264593	0.615107	0.025711	1	0.02876	59360338	6.33199e-08	2	TRUE	0.00847691	29.3671
ebi-a-GCST90001942	Treg	CD25 on CD39+ secreting Treg	Intracerebral haemmorrhage	rs141181706	T	C	T	C	-0.609	0.0798207	0.0087	0.0111187	0.460068	0.108051	6	0.1355	153211456	7.21606e-06	2	TRUE	0.00584294	20.1885
ebi-a-GCST90001942	Treg	CD25 on CD39+ secreting Treg	Intracerebral haemmorrhage	rs1871898	G	T	G	T	-0.1158	0.024054	0.4697	0.472232	0.287688	0.022624	12	0.02562	129849900	6.36796e-06	2	TRUE	0.00590888	20.4177
ebi-a-GCST90001942	Treg	CD25 on CD39+ secreting Treg	Intracerebral haemmorrhage	rs1900955	G	T	G	T	-0.1448	-0.00122844	0.809	0.74304	0.962107	0.0258568	7	0.03223	96427656	7.23702e-06	2	TRUE	0.0058384	20.1727
ebi-a-GCST90001942	Treg	CD25 on CD39+ secreting Treg	Intracerebral haemmorrhage	rs2907626	T	C	T	C	-0.1419	0.030471	0.1965	0.174555	0.309263	0.0299684	17	0.03198	52861335	9.41499e-06	2	TRUE	0.00569571	19.6768
ebi-a-GCST90001942	Treg	CD25 on CD39+ secreting Treg	Intracerebral haemmorrhage	rs34394397	C	A	C	A	-0.1124	-0.0277947	0.4886	0.439509	0.222437	0.0227812	4	0.02521	92182072	8.45201e-06	2	TRUE	0.00575046	19.8671
ebi-a-GCST90001942	Treg	CD25 on CD39+ secreting Treg	Intracerebral haemmorrhage	rs34645541	A	C	A	C	0.5994	-0.0588616	0.0092	0.0202953	0.472783	0.0819847	1	0.135	195875605	9.32395e-06	2	TRUE	0.00570299	19.7021
ebi-a-GCST90001942	Treg	CD25 on CD39+ secreting Treg	Intracerebral haemmorrhage	rs4747846	C	G	C	G	0.1439	0.0115282	0.3854	0.404544	0.61822	0.0231317	10	0.0258	6074451	2.63603e-08	2	TRUE	0.00896994	31.0906
ebi-a-GCST90001942	Treg	CD25 on CD39+ secreting Treg	Intracerebral haemmorrhage	rs4982176	T	C	T	C	0.1945	-0.000520542	0.1071	0.143	0.987212	0.0324768	14	0.04052	34867304	1.64801e-06	2	TRUE	0.00665915	23.0275
ebi-a-GCST90001942	Treg	CD25 on CD39+ secreting Treg	Intracerebral haemmorrhage	rs7265470	G	C	G	C	-0.1849	0.0546389	0.1272	0.138459	0.0946106	0.0326873	20	0.03817	1478662	1.33401e-06	2	TRUE	0.00678102	23.4518
ebi-a-GCST90001942	Treg	CD25 on CD39+ secreting Treg	Intracerebral haemmorrhage	rs73554143	C	G	C	G	0.7483	0.0400978	0.0063	0.00359359	0.840146	0.198793	9	0.1641	137270712	5.31998e-06	2	TRUE	0.00601361	20.7817
ebi-a-GCST90001942	Treg	CD25 on CD39+ secreting Treg	Intracerebral haemmorrhage	rs75991976	T	C	T	C	-0.2683	-0.00498446	0.0627	0.137079	0.879838	0.0329715	18	0.05224	70998473	2.96401e-07	2	TRUE	0.00761614	26.3622
ebi-a-GCST90001942	Treg	CD25 on CD39+ secreting Treg	Intracerebral haemmorrhage	rs7796815	G	T	G	T	-0.1694	0.0249094	0.1691	0.0870914	0.536722	0.040321	7	0.03419	152731524	7.62904e-07	2	TRUE	0.00709183	24.5344
ebi-a-GCST90001942	Treg	CD25 on CD39+ secreting Treg	Intracerebral haemmorrhage	rs79795219	G	C	G	C	-2.181	-0.0441886	0.0007	0.0130763	0.659175	0.100189	7	0.4675	70613403	3.20797e-06	2	TRUE	0.00629256	21.7518
ebi-a-GCST90001942	Treg	CD25 on CD39+ secreting Treg	Intracerebral haemmorrhage	rs80267112	A	C	A	C	-3.403	0.184862	0.0003	0.0207157	0.0206576	0.0798823	10	0.7332	66599595	3.59402e-06	2	TRUE	0.00622854	21.5291
ebi-a-GCST90001961	Treg	CD25 on CD39+ CD4+	Intracerebral haemmorrhage	rs10964730	G	A	G	A	-0.1664	0.00954206	0.163	0.143475	0.768645	0.0324398	9	0.03726	20826029	8.31706e-06	2	TRUE	0.00576937	19.9328
ebi-a-GCST90001961	Treg	CD25 on CD39+ CD4+	Intracerebral haemmorrhage	rs11187515	T	C	T	C	-0.2152	-0.0477015	0.1491	0.109664	0.193007	0.0366445	10	0.03869	95327429	2.89601e-08	2	TRUE	0.00892105	30.9196
ebi-a-GCST90001961	Treg	CD25 on CD39+ CD4+	Intracerebral haemmorrhage	rs112207505	A	G	A	G	0.6315	0.181353	0.0106	0.016773	0.0401828	0.0883843	16	0.1332	87927291	2.21101e-06	2	TRUE	0.00649722	22.4639
ebi-a-GCST90001961	Treg	CD25 on CD39+ CD4+	Intracerebral haemmorrhage	rs113594239	T	C	T	C	-0.6028	-0.181687	0.037	0.00242262	0.433984	0.23222	10	0.07314	98103215	2.53688e-16	2	TRUE	0.0193802	67.8866
ebi-a-GCST90001961	Treg	CD25 on CD39+ CD4+	Intracerebral haemmorrhage	rs115446744	T	G	T	G	0.6026	-0.0894559	0.0116	0.00682835	0.521154	0.139433	1	0.1264	206716987	1.96798e-06	2	TRUE	0.00656935	22.7149
ebi-a-GCST90001961	Treg	CD25 on CD39+ CD4+	Intracerebral haemmorrhage	rs116354946	G	C	G	C	0.2684	0.0734755	0.0565	0.0804322	0.0776033	0.0416347	11	0.06008	9339804	8.19804e-06	2	TRUE	0.00577313	19.9458
ebi-a-GCST90001961	Treg	CD25 on CD39+ CD4+	Intracerebral haemmorrhage	rs12573087	C	T	C	T	-0.1947	-0.115345	0.1176	0.0419622	0.0431947	0.05705	10	0.04237	101347202	4.52501e-06	2	TRUE	0.00610626	21.1039
ebi-a-GCST90001961	Treg	CD25 on CD39+ CD4+	Intracerebral haemmorrhage	rs12778618	C	T	C	T	-0.6486	0.253991	0.0457	0.00665251	0.0776193	0.143932	10	0.06633	95633120	3.04018e-22	2	TRUE	0.0270668	95.5611
ebi-a-GCST90001961	Treg	CD25 on CD39+ CD4+	Intracerebral haemmorrhage	rs141109119	T	C	T	C	0.6336	0.248585	0.0091	0.00589956	0.0989874	0.150677	10	0.1405	93071426	6.76503e-06	2	TRUE	0.00588215	20.3247
ebi-a-GCST90001961	Treg	CD25 on CD39+ CD4+	Intracerebral haemmorrhage	rs142179684	T	C	T	C	-0.4261	0.0968561	0.0224	0.00708498	0.486837	0.139292	15	0.09372	80416513	5.66905e-06	2	TRUE	0.00597826	20.6588
ebi-a-GCST90001961	Treg	CD25 on CD39+ CD4+	Intracerebral haemmorrhage	rs143264473	A	G	A	G	-0.1352	-0.00290934	0.2892	0.15185	0.92643	0.0315078	1	0.03019	226979781	7.77106e-06	2	TRUE	0.00580124	20.0435
ebi-a-GCST90001961	Treg	CD25 on CD39+ CD4+	Intracerebral haemmorrhage	rs148377476	C	T	C	T	-0.3924	0.12266	0.0276	0.0154147	0.193492	0.0943311	10	0.08273	86408004	2.20999e-06	2	TRUE	0.00650308	22.4843
ebi-a-GCST90001961	Treg	CD25 on CD39+ CD4+	Intracerebral haemmorrhage	rs1618134	G	A	G	A	1.71	0.0682067	0.0012	0.0101815	0.544259	0.112481	21	0.3824	25490355	8.0809e-06	2	TRUE	0.00578439	19.985
ebi-a-GCST90001961	Treg	CD25 on CD39+ CD4+	Intracerebral haemmorrhage	rs28763878	A	T	A	T	-0.9598	-0.0290719	0.0046	0.0150158	0.764293	0.0969556	2	0.208	189868535	4.11197e-06	2	TRUE	0.00615706	21.2805
ebi-a-GCST90001961	Treg	CD25 on CD39+ CD4+	Intracerebral haemmorrhage	rs35025323	C	T	C	T	-0.2986	0.0155978	0.2147	0.0850368	0.699275	0.0403775	10	0.03345	97089991	7.71259e-19	2	TRUE	0.0226597	79.6406
ebi-a-GCST90001961	Treg	CD25 on CD39+ CD4+	Intracerebral haemmorrhage	rs36066449	A	G	A	G	-0.1615	0.000969001	0.1745	0.168972	0.974437	0.0302397	8	0.03641	140875665	9.52007e-06	2	TRUE	0.00569174	19.6631
ebi-a-GCST90001961	Treg	CD25 on CD39+ CD4+	Intracerebral haemmorrhage	rs4075310	T	C	T	C	-0.7175	-0.0291818	0.4729	0.539893	0.197484	0.0226435	10	0.02414	97574689	7.96159e-170	2	TRUE	0.204476	882.91
ebi-a-GCST90001961	Treg	CD25 on CD39+ CD4+	Intracerebral haemmorrhage	rs56048248	T	G	T	G	0.5747	-0.00995607	0.011	0.0443159	0.855857	0.0548088	3	0.1286	118862208	8.14704e-06	2	TRUE	0.00577703	19.9594
ebi-a-GCST90001961	Treg	CD25 on CD39+ CD4+	Intracerebral haemmorrhage	rs6841503	G	A	G	A	0.1481	0.00804625	0.7385	0.677794	0.740829	0.024327	4	0.03125	25987977	2.26402e-06	2	TRUE	0.00649235	22.4469
ebi-a-GCST90001961	Treg	CD25 on CD39+ CD4+	Intracerebral haemmorrhage	rs7079761	A	G	A	G	-0.4818	-0.0616243	0.0557	0.0148388	0.506967	0.0928683	10	0.06227	97842115	1.38612e-14	2	TRUE	0.0171197	59.8306
ebi-a-GCST90001961	Treg	CD25 on CD39+ CD4+	Intracerebral haemmorrhage	rs72753706	C	G	C	G	-2.204	-0.215523	0.0007	0.00280521	0.3022	0.208895	1	0.4845	234064576	5.60402e-06	2	TRUE	0.00598479	20.6815
ebi-a-GCST90001961	Treg	CD25 on CD39+ CD4+	Intracerebral haemmorrhage	rs74821035	C	T	C	T	0.9656	0.0587003	0.0045	0.0514916	0.252682	0.0513177	18	0.2159	42881701	8.05805e-06	2	TRUE	0.00578615	19.9911
ebi-a-GCST90001961	Treg	CD25 on CD39+ CD4+	Intracerebral haemmorrhage	rs77797161	C	A	C	A	0.4065	0.196171	0.024	0.00770323	0.140024	0.132934	7	0.08849	158434884	4.54695e-06	2	TRUE	0.00610232	21.0902
ebi-a-GCST90001961	Treg	CD25 on CD39+ CD4+	Intracerebral haemmorrhage	rs9892509	T	C	T	C	-0.1371	0.0284536	0.7252	0.676887	0.241331	0.0242847	17	0.0305	60434343	7.18307e-06	2	TRUE	0.00584454	20.194
ebi-a-GCST90002119	Treg	CD8 on CD28+ CD45RA+ CD8br	Intracerebral haemmorrhage	rs10091979	A	G	A	G	0.1235	-0.023874	0.3844	0.358167	0.311483	0.0235883	8	0.02724	124435289	6.02504e-06	2	TRUE	0.00594498	20.5431
ebi-a-GCST90002119	Treg	CD8 on CD28+ CD45RA+ CD8br	Intracerebral haemmorrhage	rs10205992	T	C	T	C	-0.2955	0.00120105	0.4729	0.602817	0.958861	0.0232839	2	0.02653	87279109	2.99778e-28	2	TRUE	0.0348386	123.99
ebi-a-GCST90002119	Treg	CD8 on CD28+ CD45RA+ CD8br	Intracerebral haemmorrhage	rs11164125	T	C	T	C	-0.1541	-0.0459602	0.2606	0.475067	0.0427346	0.0226819	2	0.03069	96057129	5.45896e-07	2	TRUE	0.00728212	25.1976
ebi-a-GCST90002119	Treg	CD8 on CD28+ CD45RA+ CD8br	Intracerebral haemmorrhage	rs114578774	T	A	T	A	-0.195	-0.0357895	0.1421	0.167821	0.236266	0.0302181	2	0.03907	77334909	6.37705e-07	2	TRUE	0.00719559	24.896
ebi-a-GCST90002119	Treg	CD8 on CD28+ CD45RA+ CD8br	Intracerebral haemmorrhage	rs116619343	C	G	C	G	-0.6381	0.0433513	0.0089	0.0500612	0.407983	0.0523916	5	0.1417	9335253	6.952e-06	2	TRUE	0.00586548	20.2668
ebi-a-GCST90002119	Treg	CD8 on CD28+ CD45RA+ CD8br	Intracerebral haemmorrhage	rs1264570	T	C	T	C	0.1984	0.0146883	0.7204	0.605723	0.525289	0.0231233	6	0.03266	30365210	1.417e-09	2	TRUE	0.0106227	36.8806
ebi-a-GCST90002119	Treg	CD8 on CD28+ CD45RA+ CD8br	Intracerebral haemmorrhage	rs12660712	A	C	A	C	-0.2799	0.1313	0.1152	0.0138483	0.173725	0.0965208	6	0.04891	29734634	1.15401e-08	2	TRUE	0.0094387	32.7309
ebi-a-GCST90002119	Treg	CD8 on CD28+ CD45RA+ CD8br	Intracerebral haemmorrhage	rs130065	A	G	A	G	-0.3127	-0.086793	0.1642	0.14888	0.00748962	0.0324551	6	0.04043	31122500	1.41906e-14	2	TRUE	0.017107	59.7854
ebi-a-GCST90002119	Treg	CD8 on CD28+ CD45RA+ CD8br	Intracerebral haemmorrhage	rs1356625	C	T	C	T	0.192	0.00883781	0.463	0.483151	0.699269	0.0228776	2	0.02696	86022747	1.36616e-12	2	TRUE	0.0145419	50.6886
ebi-a-GCST90002119	Treg	CD8 on CD28+ CD45RA+ CD8br	Intracerebral haemmorrhage	rs141200631	G	T	G	T	0.9591	0.10084	0.0041	0.0193477	0.226042	0.0832962	13	0.2088	94482351	4.55795e-06	2	TRUE	0.0061014	21.087
ebi-a-GCST90002119	Treg	CD8 on CD28+ CD45RA+ CD8br	Intracerebral haemmorrhage	rs149943125	C	A	C	A	-0.9617	0.346404	0.0055	0.00132168	0.271239	0.314852	2	0.1808	102826146	1.13099e-07	2	TRUE	0.00816474	28.2768
ebi-a-GCST90002119	Treg	CD8 on CD28+ CD45RA+ CD8br	Intracerebral haemmorrhage	rs1837052	A	G	A	G	0.1584	0.0178238	0.6199	0.437302	0.434306	0.0227971	2	0.02746	80961494	8.818e-09	2	TRUE	0.00958839	33.255
ebi-a-GCST90002119	Treg	CD8 on CD28+ CD45RA+ CD8br	Intracerebral haemmorrhage	rs184303531	A	G	A	G	0.7048	0.149533	0.0068	0.0158909	0.110228	0.0936236	1	0.1587	237230229	9.28496e-06	2	TRUE	0.00570576	19.7117
ebi-a-GCST90002119	Treg	CD8 on CD28+ CD45RA+ CD8br	Intracerebral haemmorrhage	rs191051785	G	A	G	A	-1.157	-0.102985	0.0029	0.00522475	0.512665	0.157303	10	0.2492	32003966	3.56697e-06	2	TRUE	0.00623269	21.5436
ebi-a-GCST90002119	Treg	CD8 on CD28+ CD45RA+ CD8br	Intracerebral haemmorrhage	rs28747043	G	A	G	A	-0.1487	-0.0188913	0.4195	0.175311	0.525344	0.0297439	6	0.03265	32655508	5.43e-06	2	TRUE	0.00599878	20.7302
ebi-a-GCST90002119	Treg	CD8 on CD28+ CD45RA+ CD8br	Intracerebral haemmorrhage	rs35146160	T	C	T	C	0.1591	0.0129516	0.3759	0.400607	0.574966	0.0230968	2	0.02774	86545740	1.07599e-08	2	TRUE	0.00948006	32.8757
ebi-a-GCST90002119	Treg	CD8 on CD28+ CD45RA+ CD8br	Intracerebral haemmorrhage	rs404977	G	A	G	A	0.1277	-0.0154834	0.3692	0.29343	0.534177	0.0249073	11	0.02788	35132267	4.84395e-06	2	TRUE	0.006067	20.9673
ebi-a-GCST90002119	Treg	CD8 on CD28+ CD45RA+ CD8br	Intracerebral haemmorrhage	rs4691190	C	G	C	G	0.1404	0.0100157	0.3	0.262031	0.696453	0.025674	4	0.02925	166319020	1.66399e-06	2	TRUE	0.00665888	23.0266
ebi-a-GCST90002119	Treg	CD8 on CD28+ CD45RA+ CD8br	Intracerebral haemmorrhage	rs517004	T	G	T	G	0.5458	0.0159055	0.988	0.943956	0.747169	0.0493388	1	0.1216	18664626	7.40099e-06	2	TRUE	0.0058275	20.1348
ebi-a-GCST90002119	Treg	CD8 on CD28+ CD45RA+ CD8br	Intracerebral haemmorrhage	rs58853189	A	G	A	G	0.1515	-0.0174945	0.1914	0.148768	0.582976	0.0318637	6	0.03419	41532904	9.72389e-06	2	TRUE	0.00568033	19.6234
ebi-a-GCST90002119	Treg	CD8 on CD28+ CD45RA+ CD8br	Intracerebral haemmorrhage	rs6903896	A	G	A	G	-0.3411	-0.198245	0.1269	0.015472	0.0273168	0.0898272	6	0.04595	31168029	1.49314e-13	2	TRUE	0.0157799	55.0731
ebi-a-GCST90002119	Treg	CD8 on CD28+ CD45RA+ CD8br	Intracerebral haemmorrhage	rs76872865	G	A	G	A	0.1866	0.042925	0.1214	0.118004	0.223013	0.0352261	12	0.04082	10727673	5.01996e-06	2	TRUE	0.00604318	20.8845
ebi-a-GCST90002119	Treg	CD8 on CD28+ CD45RA+ CD8br	Intracerebral haemmorrhage	rs7935549	T	C	T	C	-0.1271	0.0149659	0.3495	0.355295	0.525458	0.02357	11	0.02792	134312341	5.55994e-06	2	TRUE	0.00599336	20.7113
ebi-a-GCST90002119	Treg	CD8 on CD28+ CD45RA+ CD8br	Intracerebral haemmorrhage	rs80190728	G	A	G	A	-0.4219	0.0115961	0.0211	0.0208384	0.883659	0.0792454	17	0.09333	47474902	6.43206e-06	2	TRUE	0.00591048	20.4232
ebi-a-GCST90002119	Treg	CD8 on CD28+ CD45RA+ CD8br	Intracerebral haemmorrhage	rs938487	G	A	G	A	-0.5168	-0.0125273	0.2476	0.409056	0.586712	0.0230448	2	0.02954	87009488	2.91072e-65	2	TRUE	0.0817703	305.894
